# Supplementary material for: The long-term effects of genomic selection: 2. Changes in allele frequencies of causal loci and new mutations
Source: Genetics. 2023 Jul 28;225(1):iyad141. doi: 10.1093/genetics/iyad141 (PMC10471209; doi:10.1093/genetics/iyad141)
Supplement: iyad141_Supplementary_Data [file iyad141_supplementary_data.zip]

Archive with 180 entries (158 files):
- File_S4_GENETICS-2023-306366.docx
- File_S5_GENETICS-2023-306366.docx
- File_S6_GENETICS-2023-306366/
- File_S6_GENETICS-2023-306366/SupplementalFile6/
- File_S6_GENETICS-2023-306366/SupplementalFile6/Input_QMSim.prm
- File_S6_GENETICS-2023-306366/SupplementalFile6/InteractionMatrix_Yeast.txt
- File_S6_GENETICS-2023-306366/SupplementalFile6/NextGeneration.f90
- File_S6_GENETICS-2023-306366/SupplementalFile6/NextGeneration_Gen1_Add.inp
- File_S6_GENETICS-2023-306366/SupplementalFile6/NextGeneration_Gen1_Add_Dom.inp
- File_S6_GENETICS-2023-306366/SupplementalFile6/NextGeneration_Gen1_Add_Dom_Epi.inp
- File_S6_GENETICS-2023-306366/SupplementalFile6/Phenotypes_from_QMSim.f90
- File_S6_GENETICS-2023-306366/SupplementalFile6/Replicate1/
- File_S6_GENETICS-2023-306366/SupplementalFile6/Replicate1/Seed_NextGen_Gen1_Add.dat
- File_S6_GENETICS-2023-306366/SupplementalFile6/Replicate1/Seed_NextGen_Gen1_Add_Dom.dat
- File_S6_GENETICS-2023-306366/SupplementalFile6/Replicate1/Seed_NextGen_Gen1_Add_Dom_Epi.dat
- File_S6_GENETICS-2023-306366/SupplementalFile6/Replicate1/Seed_QMSim.dat
- File_S6_GENETICS-2023-306366/SupplementalFile6/Replicate1/Seed_SimPhenotypes_Add.dat
- File_S6_GENETICS-2023-306366/SupplementalFile6/Replicate1/Seed_SimPhenotypes_Add_Dom.dat
- File_S6_GENETICS-2023-306366/SupplementalFile6/Replicate1/Seed_SimPhenotypes_Add_Dom_Epi.dat
- File_S6_GENETICS-2023-306366/SupplementalFile6/Replicate10/
- File_S6_GENETICS-2023-306366/SupplementalFile6/Replicate10/Seed_NextGen_Gen1_Add.dat
- File_S6_GENETICS-2023-306366/SupplementalFile6/Replicate10/Seed_NextGen_Gen1_Add_Dom.dat
- File_S6_GENETICS-2023-306366/SupplementalFile6/Replicate10/Seed_NextGen_Gen1_Add_Dom_Epi.dat
- File_S6_GENETICS-2023-306366/SupplementalFile6/Replicate10/Seed_QMSim.dat
- File_S6_GENETICS-2023-306366/SupplementalFile6/Replicate10/Seed_SimPhenotypes_Add.dat
- File_S6_GENETICS-2023-306366/SupplementalFile6/Replicate10/Seed_SimPhenotypes_Add_Dom.dat
- File_S6_GENETICS-2023-306366/SupplementalFile6/Replicate10/Seed_SimPhenotypes_Add_Dom_Epi.dat
- File_S6_GENETICS-2023-306366/SupplementalFile6/Replicate11/
- File_S6_GENETICS-2023-306366/SupplementalFile6/Replicate11/Seed_NextGen_Gen1_Add.dat
- File_S6_GENETICS-2023-306366/SupplementalFile6/Replicate11/Seed_NextGen_Gen1_Add_Dom.dat
- File_S6_GENETICS-2023-306366/SupplementalFile6/Replicate11/Seed_NextGen_Gen1_Add_Dom_Epi.dat
- File_S6_GENETICS-2023-306366/SupplementalFile6/Replicate11/Seed_QMSim.dat
- File_S6_GENETICS-2023-306366/SupplementalFile6/Replicate11/Seed_SimPhenotypes_Add.dat
- File_S6_GENETICS-2023-306366/SupplementalFile6/Replicate11/Seed_SimPhenotypes_Add_Dom.dat
- File_S6_GENETICS-2023-306366/SupplementalFile6/Replicate11/Seed_SimPhenotypes_Add_Dom_Epi.dat
- File_S6_GENETICS-2023-306366/SupplementalFile6/Replicate12/
- File_S6_GENETICS-2023-306366/SupplementalFile6/Replicate12/Seed_NextGen_Gen1_Add.dat
- File_S6_GENETICS-2023-306366/SupplementalFile6/Replicate12/Seed_NextGen_Gen1_Add_Dom.dat
- File_S6_GENETICS-2023-306366/SupplementalFile6/Replicate12/Seed_NextGen_Gen1_Add_Dom_Epi.dat
- File_S6_GENETICS-2023-306366/SupplementalFile6/Replicate12/Seed_QMSim.dat
- File_S6_GENETICS-2023-306366/SupplementalFile6/Replicate12/Seed_SimPhenotypes_Add.dat
- File_S6_GENETICS-2023-306366/SupplementalFile6/Replicate12/Seed_SimPhenotypes_Add_Dom.dat
- File_S6_GENETICS-2023-306366/SupplementalFile6/Replicate12/Seed_SimPhenotypes_Add_Dom_Epi.dat
- File_S6_GENETICS-2023-306366/SupplementalFile6/Replicate13/
- File_S6_GENETICS-2023-306366/SupplementalFile6/Replicate13/Seed_NextGen_Gen1_Add.dat
- File_S6_GENETICS-2023-306366/SupplementalFile6/Replicate13/Seed_NextGen_Gen1_Add_Dom.dat
- File_S6_GENETICS-2023-306366/SupplementalFile6/Replicate13/Seed_NextGen_Gen1_Add_Dom_Epi.dat
- File_S6_GENETICS-2023-306366/SupplementalFile6/Replicate13/Seed_QMSim.dat
- File_S6_GENETICS-2023-306366/SupplementalFile6/Replicate13/Seed_SimPhenotypes_Add.dat
- File_S6_GENETICS-2023-306366/SupplementalFile6/Replicate13/Seed_SimPhenotypes_Add_Dom.dat
- File_S6_GENETICS-2023-306366/SupplementalFile6/Replicate13/Seed_SimPhenotypes_Add_Dom_Epi.dat
- File_S6_GENETICS-2023-306366/SupplementalFile6/Replicate14/
- File_S6_GENETICS-2023-306366/SupplementalFile6/Replicate14/Seed_NextGen_Gen1_Add.dat
- File_S6_GENETICS-2023-306366/SupplementalFile6/Replicate14/Seed_NextGen_Gen1_Add_Dom.dat
- File_S6_GENETICS-2023-306366/SupplementalFile6/Replicate14/Seed_NextGen_Gen1_Add_Dom_Epi.dat
- File_S6_GENETICS-2023-306366/SupplementalFile6/Replicate14/Seed_QMSim.dat
- File_S6_GENETICS-2023-306366/SupplementalFile6/Replicate14/Seed_SimPhenotypes_Add.dat
- File_S6_GENETICS-2023-306366/SupplementalFile6/Replicate14/Seed_SimPhenotypes_Add_Dom.dat
- File_S6_GENETICS-2023-306366/SupplementalFile6/Replicate14/Seed_SimPhenotypes_Add_Dom_Epi.dat
- File_S6_GENETICS-2023-306366/SupplementalFile6/Replicate15/
- File_S6_GENETICS-2023-306366/SupplementalFile6/Replicate15/Seed_NextGen_Gen1_Add.dat
- File_S6_GENETICS-2023-306366/SupplementalFile6/Replicate15/Seed_NextGen_Gen1_Add_Dom.dat
- File_S6_GENETICS-2023-306366/SupplementalFile6/Replicate15/Seed_NextGen_Gen1_Add_Dom_Epi.dat
- File_S6_GENETICS-2023-306366/SupplementalFile6/Replicate15/Seed_QMSim.dat
- File_S6_GENETICS-2023-306366/SupplementalFile6/Replicate15/Seed_SimPhenotypes_Add.dat
- File_S6_GENETICS-2023-306366/SupplementalFile6/Replicate15/Seed_SimPhenotypes_Add_Dom.dat
- File_S6_GENETICS-2023-306366/SupplementalFile6/Replicate15/Seed_SimPhenotypes_Add_Dom_Epi.dat
- File_S6_GENETICS-2023-306366/SupplementalFile6/Replicate16/
- File_S6_GENETICS-2023-306366/SupplementalFile6/Replicate16/Seed_NextGen_Gen1_Add.dat
- File_S6_GENETICS-2023-306366/SupplementalFile6/Replicate16/Seed_NextGen_Gen1_Add_Dom.dat
- File_S6_GENETICS-2023-306366/SupplementalFile6/Replicate16/Seed_NextGen_Gen1_Add_Dom_Epi.dat
- File_S6_GENETICS-2023-306366/SupplementalFile6/Replicate16/Seed_QMSim.dat
- File_S6_GENETICS-2023-306366/SupplementalFile6/Replicate16/Seed_SimPhenotypes_Add.dat
- File_S6_GENETICS-2023-306366/SupplementalFile6/Replicate16/Seed_SimPhenotypes_Add_Dom.dat
- File_S6_GENETICS-2023-306366/SupplementalFile6/Replicate16/Seed_SimPhenotypes_Add_Dom_Epi.dat
- File_S6_GENETICS-2023-306366/SupplementalFile6/Replicate17/
- File_S6_GENETICS-2023-306366/SupplementalFile6/Replicate17/Seed_NextGen_Gen1_Add.dat
- File_S6_GENETICS-2023-306366/SupplementalFile6/Replicate17/Seed_NextGen_Gen1_Add_Dom.dat
- File_S6_GENETICS-2023-306366/SupplementalFile6/Replicate17/Seed_NextGen_Gen1_Add_Dom_Epi.dat
- File_S6_GENETICS-2023-306366/SupplementalFile6/Replicate17/Seed_QMSim.dat
- File_S6_GENETICS-2023-306366/SupplementalFile6/Replicate17/Seed_SimPhenotypes_Add.dat
- File_S6_GENETICS-2023-306366/SupplementalFile6/Replicate17/Seed_SimPhenotypes_Add_Dom.dat
- File_S6_GENETICS-2023-306366/SupplementalFile6/Replicate17/Seed_SimPhenotypes_Add_Dom_Epi.dat
- File_S6_GENETICS-2023-306366/SupplementalFile6/Replicate18/
- File_S6_GENETICS-2023-306366/SupplementalFile6/Replicate18/Seed_NextGen_Gen1_Add.dat
- File_S6_GENETICS-2023-306366/SupplementalFile6/Replicate18/Seed_NextGen_Gen1_Add_Dom.dat
- File_S6_GENETICS-2023-306366/SupplementalFile6/Replicate18/Seed_NextGen_Gen1_Add_Dom_Epi.dat
- File_S6_GENETICS-2023-306366/SupplementalFile6/Replicate18/Seed_QMSim.dat
- File_S6_GENETICS-2023-306366/SupplementalFile6/Replicate18/Seed_SimPhenotypes_Add.dat
- File_S6_GENETICS-2023-306366/SupplementalFile6/Replicate18/Seed_SimPhenotypes_Add_Dom.dat
- File_S6_GENETICS-2023-306366/SupplementalFile6/Replicate18/Seed_SimPhenotypes_Add_Dom_Epi.dat
- File_S6_GENETICS-2023-306366/SupplementalFile6/Replicate19/
- File_S6_GENETICS-2023-306366/SupplementalFile6/Replicate19/Seed_NextGen_Gen1_Add.dat
- File_S6_GENETICS-2023-306366/SupplementalFile6/Replicate19/Seed_NextGen_Gen1_Add_Dom.dat
- File_S6_GENETICS-2023-306366/SupplementalFile6/Replicate19/Seed_NextGen_Gen1_Add_Dom_Epi.dat
- File_S6_GENETICS-2023-306366/SupplementalFile6/Replicate19/Seed_QMSim.dat
- File_S6_GENETICS-2023-306366/SupplementalFile6/Replicate19/Seed_SimPhenotypes_Add.dat
- File_S6_GENETICS-2023-306366/SupplementalFile6/Replicate19/Seed_SimPhenotypes_Add_Dom.dat
- File_S6_GENETICS-2023-306366/SupplementalFile6/Replicate19/Seed_SimPhenotypes_Add_Dom_Epi.dat
- File_S6_GENETICS-2023-306366/SupplementalFile6/Replicate2/
- File_S6_GENETICS-2023-306366/SupplementalFile6/Replicate2/Seed_NextGen_Gen1_Add.dat
- File_S6_GENETICS-2023-306366/SupplementalFile6/Replicate2/Seed_NextGen_Gen1_Add_Dom.dat
- File_S6_GENETICS-2023-306366/SupplementalFile6/Replicate2/Seed_NextGen_Gen1_Add_Dom_Epi.dat
- File_S6_GENETICS-2023-306366/SupplementalFile6/Replicate2/Seed_QMSim.dat
- File_S6_GENETICS-2023-306366/SupplementalFile6/Replicate2/Seed_SimPhenotypes_Add.dat
- File_S6_GENETICS-2023-306366/SupplementalFile6/Replicate2/Seed_SimPhenotypes_Add_Dom.dat
- File_S6_GENETICS-2023-306366/SupplementalFile6/Replicate2/Seed_SimPhenotypes_Add_Dom_Epi.dat
- File_S6_GENETICS-2023-306366/SupplementalFile6/Replicate20/
- File_S6_GENETICS-2023-306366/SupplementalFile6/Replicate20/Seed_NextGen_Gen1_Add.dat
- File_S6_GENETICS-2023-306366/SupplementalFile6/Replicate20/Seed_NextGen_Gen1_Add_Dom.dat
- File_S6_GENETICS-2023-306366/SupplementalFile6/Replicate20/Seed_NextGen_Gen1_Add_Dom_Epi.dat
- File_S6_GENETICS-2023-306366/SupplementalFile6/Replicate20/Seed_QMSim.dat
- File_S6_GENETICS-2023-306366/SupplementalFile6/Replicate20/Seed_SimPhenotypes_Add.dat
- File_S6_GENETICS-2023-306366/SupplementalFile6/Replicate20/Seed_SimPhenotypes_Add_Dom.dat
- File_S6_GENETICS-2023-306366/SupplementalFile6/Replicate20/Seed_SimPhenotypes_Add_Dom_Epi.dat
- File_S6_GENETICS-2023-306366/SupplementalFile6/Replicate3/
- File_S6_GENETICS-2023-306366/SupplementalFile6/Replicate3/Seed_NextGen_Gen1_Add.dat
- File_S6_GENETICS-2023-306366/SupplementalFile6/Replicate3/Seed_NextGen_Gen1_Add_Dom.dat
- File_S6_GENETICS-2023-306366/SupplementalFile6/Replicate3/Seed_NextGen_Gen1_Add_Dom_Epi.dat
- File_S6_GENETICS-2023-306366/SupplementalFile6/Replicate3/Seed_QMSim.dat
- File_S6_GENETICS-2023-306366/SupplementalFile6/Replicate3/Seed_SimPhenotypes_Add.dat
- File_S6_GENETICS-2023-306366/SupplementalFile6/Replicate3/Seed_SimPhenotypes_Add_Dom.dat
- File_S6_GENETICS-2023-306366/SupplementalFile6/Replicate3/Seed_SimPhenotypes_Add_Dom_Epi.dat
- File_S6_GENETICS-2023-306366/SupplementalFile6/Replicate4/
- File_S6_GENETICS-2023-306366/SupplementalFile6/Replicate4/Seed_NextGen_Gen1_Add.dat
- File_S6_GENETICS-2023-306366/SupplementalFile6/Replicate4/Seed_NextGen_Gen1_Add_Dom.dat
- File_S6_GENETICS-2023-306366/SupplementalFile6/Replicate4/Seed_NextGen_Gen1_Add_Dom_Epi.dat
- File_S6_GENETICS-2023-306366/SupplementalFile6/Replicate4/Seed_QMSim.dat
- File_S6_GENETICS-2023-306366/SupplementalFile6/Replicate4/Seed_SimPhenotypes_Add.dat
- File_S6_GENETICS-2023-306366/SupplementalFile6/Replicate4/Seed_SimPhenotypes_Add_Dom.dat
- File_S6_GENETICS-2023-306366/SupplementalFile6/Replicate4/Seed_SimPhenotypes_Add_Dom_Epi.dat
- File_S6_GENETICS-2023-306366/SupplementalFile6/Replicate5/
- File_S6_GENETICS-2023-306366/SupplementalFile6/Replicate5/Seed_NextGen_Gen1_Add.dat
- File_S6_GENETICS-2023-306366/SupplementalFile6/Replicate5/Seed_NextGen_Gen1_Add_Dom.dat
- File_S6_GENETICS-2023-306366/SupplementalFile6/Replicate5/Seed_NextGen_Gen1_Add_Dom_Epi.dat
- File_S6_GENETICS-2023-306366/SupplementalFile6/Replicate5/Seed_QMSim.dat
- File_S6_GENETICS-2023-306366/SupplementalFile6/Replicate5/Seed_SimPhenotypes_Add.dat
- File_S6_GENETICS-2023-306366/SupplementalFile6/Replicate5/Seed_SimPhenotypes_Add_Dom.dat
- File_S6_GENETICS-2023-306366/SupplementalFile6/Replicate5/Seed_SimPhenotypes_Add_Dom_Epi.dat
- File_S6_GENETICS-2023-306366/SupplementalFile6/Replicate6/
- File_S6_GENETICS-2023-306366/SupplementalFile6/Replicate6/Seed_NextGen_Gen1_Add.dat
- File_S6_GENETICS-2023-306366/SupplementalFile6/Replicate6/Seed_NextGen_Gen1_Add_Dom.dat
- File_S6_GENETICS-2023-306366/SupplementalFile6/Replicate6/Seed_NextGen_Gen1_Add_Dom_Epi.dat
- File_S6_GENETICS-2023-306366/SupplementalFile6/Replicate6/Seed_QMSim.dat
- File_S6_GENETICS-2023-306366/SupplementalFile6/Replicate6/Seed_SimPhenotypes_Add.dat
- File_S6_GENETICS-2023-306366/SupplementalFile6/Replicate6/Seed_SimPhenotypes_Add_Dom.dat
- File_S6_GENETICS-2023-306366/SupplementalFile6/Replicate6/Seed_SimPhenotypes_Add_Dom_Epi.dat
- File_S6_GENETICS-2023-306366/SupplementalFile6/Replicate7/
- File_S6_GENETICS-2023-306366/SupplementalFile6/Replicate7/Seed_NextGen_Gen1_Add.dat
- File_S6_GENETICS-2023-306366/SupplementalFile6/Replicate7/Seed_NextGen_Gen1_Add_Dom.dat
- File_S6_GENETICS-2023-306366/SupplementalFile6/Replicate7/Seed_NextGen_Gen1_Add_Dom_Epi.dat
- File_S6_GENETICS-2023-306366/SupplementalFile6/Replicate7/Seed_QMSim.dat
- File_S6_GENETICS-2023-306366/SupplementalFile6/Replicate7/Seed_SimPhenotypes_Add.dat
- File_S6_GENETICS-2023-306366/SupplementalFile6/Replicate7/Seed_SimPhenotypes_Add_Dom.dat
- File_S6_GENETICS-2023-306366/SupplementalFile6/Replicate7/Seed_SimPhenotypes_Add_Dom_Epi.dat
- File_S6_GENETICS-2023-306366/SupplementalFile6/Replicate8/
- File_S6_GENETICS-2023-306366/SupplementalFile6/Replicate8/Seed_NextGen_Gen1_Add.dat
- File_S6_GENETICS-2023-306366/SupplementalFile6/Replicate8/Seed_NextGen_Gen1_Add_Dom.dat
- File_S6_GENETICS-2023-306366/SupplementalFile6/Replicate8/Seed_NextGen_Gen1_Add_Dom_Epi.dat
- File_S6_GENETICS-2023-306366/SupplementalFile6/Replicate8/Seed_QMSim.dat
- File_S6_GENETICS-2023-306366/SupplementalFile6/Replicate8/Seed_SimPhenotypes_Add.dat
- File_S6_GENETICS-2023-306366/SupplementalFile6/Replicate8/Seed_SimPhenotypes_Add_Dom.dat
- File_S6_GENETICS-2023-306366/SupplementalFile6/Replicate8/Seed_SimPhenotypes_Add_Dom_Epi.dat
- File_S6_GENETICS-2023-306366/SupplementalFile6/Replicate9/
- File_S6_GENETICS-2023-306366/SupplementalFile6/Replicate9/Seed_NextGen_Gen1_Add.dat
- File_S6_GENETICS-2023-306366/SupplementalFile6/Replicate9/Seed_NextGen_Gen1_Add_Dom.dat
- File_S6_GENETICS-2023-306366/SupplementalFile6/Replicate9/Seed_NextGen_Gen1_Add_Dom_Epi.dat
- File_S6_GENETICS-2023-306366/SupplementalFile6/Replicate9/Seed_QMSim.dat
- File_S6_GENETICS-2023-306366/SupplementalFile6/Replicate9/Seed_SimPhenotypes_Add.dat
- File_S6_GENETICS-2023-306366/SupplementalFile6/Replicate9/Seed_SimPhenotypes_Add_Dom.dat
- File_S6_GENETICS-2023-306366/SupplementalFile6/Replicate9/Seed_SimPhenotypes_Add_Dom_Epi.dat
- File_S6_GENETICS-2023-306366/SupplementalFile6/SimPhenotypes_Add.inp
- File_S6_GENETICS-2023-306366/SupplementalFile6/SimPhenotypes_Add_Dom.inp
- File_S6_GENETICS-2023-306366/SupplementalFile6/SimPhenotypes_Add_Dom_Epi.inp
- File_S6_GENETICS-2023-306366/SupplementalFile6/SimPhenotypes_Add_Dom_Epi_GBLUP.inp
- File_S6_GENETICS-2023-306366/SupplementalFile6/SimPhenotypes_Add_Dom_GBLUP.inp
- File_S6_GENETICS-2023-306366/SupplementalFile6/SimPhenotypes_Add_GBLUP.inp
- File_S1_GENETICS-2023-306366.docx
- File_S2_GENETICS-2023-306366.docx
- File_S3_GENETICS-2023-306366.docx
