# Supplementary material for: The long-term effects of genomic selection: 2. Changes in allele frequencies of causal loci and new mutations
Source: Genetics. 2023 Jul 28;225(1):iyad141. doi: 10.1093/genetics/iyad141 (PMC10471209; doi:10.1093/genetics/iyad141)
Supplement: iyad141_Supplementary_Data [file iyad141_supplementary_data.zip › File_S6_GENETICS-2023-306366/SupplementalFile6/Input_QMSim.prm]

/*******************************
 **     Global parameters     **
 *******************************/
title = "Differences consistency LD";
nthread = 5;
nrep  = 1;                    //Number of replicates
h2    = 0.5;                  //Heritability
qtlh2 = 0.3;                  //QTL heritability
phvar = 1.0;                  //Phenotypic variance
skip_inbreeding;

/*******************************
 **   Historical population   **
 *******************************/
begin_hp;
   hg_size = 1500 [0]         //Size of the historical generations
			 1500 [2000]
			 100 [2500]
			 1500 [3000];
end_hp;

/*******************************
 **        Populations        **
 *******************************/

begin_pop = "LineA";
   begin_founder;
      male   [n = 100,  pop = "hp", select = rnd];
      female [n = 100,  pop = "hp", select = rnd];
   end_founder;
   ng = 1;					  //Number of generations
   ls  = 10;                   //Litter size
   pmp = 0.5 /fix_litter;            //Proportion of male progeny 
   md  = rnd;                 //Mating design
   sr = 1;					  //Sire replacement (1 -> discrete generations)
   dr = 1;					  //Dam replacement (1 -> discrete generations)
   sd  = rnd;                //Selection design
   begin_popoutput;
        stat;
		allele_freq /gen 1;
		ld /gen 1;
		genotype /gen 1;
		data /gen 1;
   end_popoutput;
end_pop;

/*******************************
 **          Genome           **
 *******************************/
begin_genome;
   begin_chr = 10;
      chrlen = 100;           //Chromosome length in cM
      nmloci = 200000;           //Number of markers
      mpos   = rnd;          //Marker positions
      nma    = all 2;         //Number of marker alleles
      maf    = rnd;           //Marker allele frequencies
      nqloci = 100;            //Number of QTL
      qpos   = rnd;           //QTL positions
      nqa    = all 2;     //Number of QTL alleles
      qaf    = all 0.3 0.7;           //QTL allele frequencies
      qae    = rndn;      //QTL allele effects
    end_chr;
   select_seg_loci;
   mmutr  = 0.00005 /recurrent; //rate of marker mutation in historical population
   qmutr  = 0.00005 /recurrent; //rate of marker mutation in historical population
   mean_crossover = 1;  	  //mean number of crossovers per Morgan
end_genome;

/*******************************
 **       Output options      **
 *******************************/
begin_output;
	output_folder = "Output_QMSim";
	linkage_map;
	hp_stat;
end_output;
