# Supplementary material for: The long-term effects of genomic selection: 2. Changes in allele frequencies of causal loci and new mutations
Source: Genetics. 2023 Jul 28;225(1):iyad141. doi: 10.1093/genetics/iyad141 (PMC10471209; doi:10.1093/genetics/iyad141)
Supplement: iyad141_Supplementary_Data [file iyad141_supplementary_data.zip › File_S6_GENETICS-2023-306366/SupplementalFile6/NextGeneration.f90]

INCLUDE 'random.f90'
INCLUDE 'eig3.f90'
include 'solve.f90'

Program NewGen
USE random
USE eig_m
USE solve_mod

IMPLICIT NONE

INTEGER :: i, j, k, l, m, n, io
INTEGER :: seed, iseed
INTEGER :: tel, teller, CO_teller, Mut_teller
INTEGER :: nSires, nDams
INTEGER :: nSires_in, nDams_In
INTEGER :: nSires_sel, nDams_sel
INTEGER :: Dam_per_Sire, Sire_per_Dam
INTEGER :: noff, noff_male, noff_female
INTEGER :: StartID
INTEGER :: nLoci, nChr, Chr_dummy
INTEGER :: Chr, ID, Indicator
INTEGER :: nSNP, nQTL
INTEGER :: tel_SNP, tel_QTL
INTEGER :: NrMating_Dams, NrMating_Sires, NrMating
INTEGER :: temp2
INTEGER :: ID1, ID2
INTEGER :: patmat, nCrossover, nMutation, Pos_Mutation
INTEGER :: nInteractions
INTEGER :: LocusA, LocusB
INTEGER :: nGen
INTEGER :: FirstMut, LastMut, Loci, QTL_Loci, nLoci_Mut
INTEGER :: NnewMut, tel_Mut

INTEGER, ALLOCATABLE, DIMENSION (:) :: firstSNP_chr, Chr_length
INTEGER, ALLOCATABLE, DIMENSION (:) :: SNP_sel, QTL_sel
INTEGER, ALLOCATABLE, DIMENSION (:) :: Sires_sel, Dams_sel 
INTEGER, ALLOCATABLE, DIMENSION (:) :: ID_Sel_Sires, ID_Sel_Dams
INTEGER, ALLOCATABLE, DIMENSION (:) :: Dams_mating_perm, Dams_mating, Sires_mating_perm, Sires_mating
INTEGER, ALLOCATABLE, DIMENSION (:) :: ID_Sires, ID_Dams, ID_offspring
INTEGER, ALLOCATABLE, DIMENSION (:) :: Ind_Mut, Ind_Mut2 
INTEGER, ALLOCATABLE, DIMENSION (:) :: Mut_Ind, Mut_Ind2

INTEGER, ALLOCATABLE, DIMENSION (:,:) :: QTL_offspring, Offspring
INTEGER, ALLOCATABLE, DIMENSION (:,:) :: Loci_Mut, NewMutation

INTEGER, ALLOCATABLE, DIMENSION (:,:,:) :: Sires, Dams, Genotype_Male_offspring, Genotype_Female_offspring

REAL :: Mut_Rate
REAL :: dummy
REAL :: position
REAL :: AFreq, AFreq2
REAL :: EBV
REAL :: temp
REAL :: RAN2 
REAL :: NNewMut_Ind
REAL(KIND=8) :: var
REAL(KIND=8) :: Dummy1, Dummy2, Dummy3
REAL(KIND=8) :: pA00, pA01, pA11, pB00, pB01, pB11
REAL(KIND=8) :: ev_min
REAL(KIND=8) :: gasdev
REAL(KIND=8) :: MutVar

REAL, ALLOCATABLE, DIMENSION (:) :: Pos_Crossover
REAL, ALLOCATABLE, DIMENSION (:) :: A_Effect, D_Effect
REAL, ALLOCATABLE, DIMENSION (:) :: A_Effect_Epi, D_Effect_Epi
REAL, ALLOCATABLE, DIMENSION (:) :: VarComp
REAL, ALLOCATABLE, DIMENSION (:) :: Phen_Missing
REAL(KIND=8), ALLOCATABLE, DIMENSION (:) :: Var_TGV, Var_TGV_NOIA, Var_TGV2
REAL(KIND=8), ALLOCATABLE, DIMENSION (:) :: alpha, domeffect
REAL(KIND=8), ALLOCATABLE, DIMENSION (:) :: alpha2, domeffect2
REAL(KIND=8), ALLOCATABLE, DIMENSION(:) :: ev
REAL(KIND=8), ALLOCATABLE, DIMENSION(:) :: evA

REAL, ALLOCATABLE, DIMENSION (:,:) :: Loci_Map
REAL, ALLOCATABLE, DIMENSION (:,:) :: Int_Effect, Int_Effect_Epi, m_Epi
REAL(KIND=8), ALLOCATABLE, DIMENSION (:,:) :: TGV, TGV2, Env, Phen
REAL(KIND=8), ALLOCATABLE, DIMENSION (:,:) :: TGV_NOIA
REAL(KIND=8), ALLOCATABLE, DIMENSION (:,:) :: Geno_Freq, Allel_Freq
REAL(KIND=8), ALLOCATABLE, DIMENSION (:,:) :: D, W, WA, WB, y, Bmat
REAL(KIND=8), ALLOCATABLE, DIMENSION (:,:) :: DA, yA, WDWA, WDyA, WDWA_inv, UA, bA
REAL(KIND=8), ALLOCATABLE, DIMENSION (:,:) :: WDW, WDy, WDW_inv, b, U
REAL(KIND=8), ALLOCATABLE, DIMENSION (:,:) :: BWD, WB_2, V
REAL(KIND=8), ALLOCATABLE, DIMENSION (:,:) :: NOIA_Effect, NOIA_Var

CHARACTER(LEN=3) :: Additivity, Dominance, Epistasis, Mutation
CHARACTER(len=15) :: MethodSel_Sires, MethodSel_Dams
CHARACTER(len=15) :: Name, sex
CHARACTER(len=100) :: Mapfile, GenoSires_File, GenoDams_File
CHARACTER(len=100) :: AddEffects_File, DomEffects_File, IntEffects_File, VarComp_File
CHARACTER(len=100) :: GenoMale_Off_File, GenoFemale_Off_File, Geno_SNP_Off_File, Geno_QTL_Off_File, Ped_File, Phenotype_File, TBV_File, Statistics_File, SelCan_File
CHARACTER(len=100) :: Geno_SNP_Off_File_LM, Geno_QTL_Off_File_LM
CHARACTER(len=100) :: EBV_Sires_File, EBV_Dams_File, AGFreq_File, NOIA_Alpha_File, SimVar_File, NewMutation_File

LOGICAL, ALLOCATABLE, DIMENSION(:) :: Dam_sel_log, Sire_sel_log

!!!!-------------------------------------------------------------------------------------------------------------------------------------------------------------------------------
!!!! Input for the program
OPEN(UNIT=11, FILE='NextGeneration.inp',ACTION='READ', STATUS='OLD')
READ(11,*) nGen
READ(11,*) Mapfile
READ(11,*) nSires_in, GenoSires_File
READ(11,*) nDams_In, GenoDams_File
READ(11,*) nSires_sel, MethodSel_Sires
IF (MethodSel_Sires=='EBV' .OR. MethodSel_Sires=='GEBV') then
	REWIND(11)
	DO i = 1, 4
		READ(11,*)
	END DO
	READ(11,*) nSires_sel, MethodSel_Sires, EBV_Sires_File
END IF
READ(11,*) nDams_sel, MethodSel_Dams
IF (MethodSel_Dams=='EBV' .OR. MethodSel_Sires=='GEBV') then
	REWIND(11)
	DO i = 1, 5
		READ(11,*)
	END DO
	READ(11,*) nDams_sel, MethodSel_Dams, EBV_Dams_File
END IF
READ(11,*) Dam_per_Sire, Sire_per_Dam
READ(11,*) noff, noff_male, noff_female
READ(11,*) StartID
READ(11,*) Additivity, Dominance, Epistasis
IF (Dominance=='Yes') then
	IF (Epistasis=='Yes') then
		READ(11,*) AddEffects_File, DomEffects_File, IntEffects_File
	ELSE 
		READ(11,*) AddEffects_File, DomEffects_File
	END IF
ELSE IF (Dominance=='No') then
	IF (Epistasis=='Yes') then
		READ(11,*) AddEffects_File, IntEffects_File
	ELSE 
		READ(11,*) AddEffects_File
	END IF
END IF
READ(11,*) VarComp_File
READ(11,*) Mut_Rate 
IF (Mut_Rate == 0.00000000) then
	Mutation = 'No'
END IF
IF (nGen ==1) then
	READ(11,*) NNewMut_Ind
ELSE
	READ(11,*) NNewMut_Ind, FirstMut
END IF

GenoMale_Off_File = 'Gen000_Genotypes_Males.txt'
GenoFemale_Off_File = 'Gen000_Genotypes_Females.txt'
Geno_SNP_Off_File = 'Gen000_Genotypes_SNPs.txt'
Geno_QTL_Off_File = 'Gen000_Genotypes_QTL.txt'
Geno_SNP_Off_File_LM = 'Gen000_Genotypes_SNPs_012.txt'
Geno_QTL_Off_File_LM = 'Gen000_Genotypes_QTL_012.txt'
Ped_File = 'Gen000_Pedigree.txt'
Phenotype_File = 'Gen000_Phenotypes.txt'
TBV_File = 'Gen000_TBV.txt'
Statistics_File = 'Gen000_GeneralStatistics.txt'
SelCan_File = 'Gen000_Phen_SelectionCandidates.txt' 
AGFreq_File = 'Gen000_Allele_Genotype_Freq.txt'
NOIA_Alpha_File = 'Gen000_NOIA_Alphas_DomEffects.txt'
SimVar_File = 'Gen000_Functional_Statistical_Variance.txt'
NewMutation_File = 'Gen000_NewMutation.txt'

WRITE(GenoMale_Off_File(4:6),'(i3.3)') nGen
WRITE(GenoFemale_Off_File(4:6),'(i3.3)') nGen
WRITE(Geno_SNP_Off_File(4:6),'(i3.3)') nGen
WRITE(Geno_QTL_Off_File(4:6),'(i3.3)') nGen
WRITE(Geno_SNP_Off_File_LM(4:6),'(i3.3)') nGen
WRITE(Geno_QTL_Off_File_LM(4:6),'(i3.3)') nGen
WRITE(Ped_File(4:6),'(i3.3)') nGen
WRITE(Phenotype_File(4:6),'(i3.3)') nGen
WRITE(TBV_File(4:6),'(i3.3)') nGen
WRITE(Statistics_File(4:6),'(i3.3)') nGen
WRITE(SelCan_File(4:6),'(i3.3)') nGen
WRITE(AGFreq_File(4:6),'(i3.3)') nGen
WRITE(NOIA_Alpha_File(4:6),'(i3.3)') nGen
WRITE(SimVar_File(4:6),'(i3.3)') nGen
WRITE(NewMutation_File(4:6),'(i3.3)') nGen

!!!! Read in Seed
OPEN(UNIT=1, FILE='Seed_NextGen.dat', STATUS='OLD')
READ(1,*) seed
CLOSE(1)
iseed = -seed


WRITE(*,*) ' '
WRITE(*,*) '**********************************************************************************************************************************'
WRITE(*,*) 'Generation number ', nGen
WRITE(*,*) 'Seed is ', seed
WRITE(*,*) ' '
WRITE(*,*) '**********************************************************************************************************************************'


!!!!-------------------------------------------------------------------------------------------------------------------------------------------------------------------------------
!!!! Investigate the structure of the genome
!!!!-------------------------------------------------------------------------------------------------------------------------------------------------------------------------------
!!!! Read Map file
OPEN(UNIT=12, FILE=Mapfile, ACTION='READ', STATUS='OLD')
nLoci = 0
nChr = 0
Chr_dummy = 0
DO 
	READ(12,*,iostat=io) dummy, Name, Chr, position, ID, AFreq, AFreq2, Indicator
	IF(io/=0) EXIT
	nLoci = nLoci + 1
	IF(Chr/=Chr_dummy) then
		nChr = nChr + 1
		Chr_dummy = Chr
	END IF
END DO
REWIND(12)

ALLOCATE(Loci_Map(nLoci, 3))
nSNP = 0
nQTL = 0
ALLOCATE(firstSNP_chr(nChr+1))
firstSNP_chr = 0
Chr_dummy = 0
ALLOCATE(Chr_length(nChr))
Chr_length = 0

DO i = 1, nLoci
	READ(12,*,iostat=io) dummy, Name, Chr, position, ID, AFreq, AFreq2, Indicator
	Loci_Map(i,1) = Chr
	Loci_Map(i,2) = position
	Loci_Map(i,3) = Indicator
	IF (Indicator == 0) then
		nSNP = nSNP + 1
	ELSE IF (Indicator == 1) then
		nQTL = nQTL + 1
	ELSE IF (Indicator == 2) then
		nQTL = nQTL + 1
	END IF
	Chr_length(Chr) = ceiling(position)
	IF (Chr /= Chr_dummy) then
		firstSNP_chr(Chr) = i
		Chr_dummy = Chr
	END IF
	firstSNP_chr(nChr+1) = i + 1
END DO
CLOSE(12)

ALLOCATE(SNP_sel(nSNP))
ALLOCATE(QTL_sel(nQTL))
tel_SNP = 0
tel_QTL = 0

DO i = 1, nLoci
	IF(Loci_Map(i,3) == 1) then
		tel_QTL = tel_QTL + 1
		QTL_sel(tel_QTL) = i
	ELSE IF(Loci_Map(i,3) == 2) then
		tel_QTL = tel_QTL + 1
		QTL_sel(tel_QTL) = i
	ELSE IF (Loci_Map(i,3) == 0) then
		tel_SNP = tel_SNP + 1
		SNP_sel(tel_SNP) = i
	END IF
END DO

WRITE(*,*) '************************************************************************'
WRITE(*,*) 'The number of loci in the Mapfile is ', nLoci, ' those loci are spread over ', 	nChr, ' chromosome'
DO i = 1, nChr
	WRITE(*,*) 'Chromosome ', i, ' contains ', firstSNP_chr(i+1) - firstSNP_chr(i), ' loci and has a length of ', Chr_length(i), ' cM' 
END DO
WRITE(*,*) 'Of those loci, ', nQTL, ' loci are selected as QTL and ', nSNP, ' are selected as SNP'

!!!!-------------------------------------------------------------------------------------------------------------------------------------------------------------------------------
!!!! Set-up mating structure
!!!!-------------------------------------------------------------------------------------------------------------------------------------------------------------------------------
WRITE(*,*) '************************************************************************'
WRITE(*,*) 'Investigate if all animals are needed for mating structure ' 

NrMating_Dams = nDams_sel * Sire_per_Dam
NrMating_Sires = nSires_sel * Dam_per_Sire

IF (NrMating_Dams == NrMating_Sires) then
	NrMating = NrMating_Dams
	WRITE(*,*) 'The number of matings is ', NrMating
	nDams = nrMating_Sires / Sire_per_Dam
	nSires = nrMating_Sires / Dam_per_Sire
	WRITE(*,*) nSires, ' sires will be mated ', NrMating/nSires, ' times'
	WRITE(*,*) nDams, ' dams will be mated ', NrMating/nDams, ' times'
ELSE IF (NrMating_Dams > NrMating_Sires) then
	NrMating = nrMating_Sires
	WRITE(*,*) 'The number of matings is ',  NrMating
	nDams = nrMating_Sires / Sire_per_Dam
	nSires = nrMating_Sires / Dam_per_Sire
	WRITE(*,*) nSires, ' sires will be mated ', NrMating/nSires, ' times'
	WRITE(*,*) nDams, ' dams will be mated ', NrMating/nDams, ' times'
ELSE IF (NrMating_Dams < NrMating_Sires) then
	NrMating = NrMating_Dams
	WRITE(*,*) 'The number of matings is ',  NrMating
	nDams = nrMating_Sires / Sire_per_Dam
	nSires = nrMating_Sires / Dam_per_Sire
	WRITE(*,*) nSires, ' sires will be mated ', NrMating/nSires, ' times'
	WRITE(*,*) nDams, ' dams will be mated ', NrMating/nDams, ' times'
END IF

!!!!! Check if animals have to be selected to have enough sires and dams
IF ((nSires_in == nSires) .AND. (nDams_in == nDams)) then
	WRITE(*,*) 'All sires and dams in genotype file can be used to generate next generation'
	ALLOCATE(Dam_sel_log(nDams_In))
	Dam_sel_log = .TRUE.
	ALLOCATE(Sire_sel_log(nSires_in))
	Sire_sel_log = .TRUE.	
ELSE 
	IF (nSires_in == nSires) then
		ALLOCATE(Sire_sel_log(nSires_in))
		Sire_sel_log = .TRUE.	
	ELSE IF (nSires_in > nSires) then
		IF (MethodSel_Sires == 'RANDOM') then
			WRITE(*,*) 'Sires will be selected ', MethodSel_Sires	
			WRITE(*,*) nSires, ' sires will be randomly selected from ', nSires_in, ' in inputfile' 

			ALLOCATE(Sires_sel(nSires_in))
			DO i = 1, nSires_in
				Sires_sel(i) = i
			END DO
			call perm(Sires_sel(1:(nSires_in)),iseed)
	
			ALLOCATE(Sire_sel_log(nSires_in))
			Sire_sel_log = .FALSE.
			DO i = 1, nSires
				Sire_sel_log(Sires_sel(i)) = .TRUE.
			END DO
		ELSE IF (MethodSel_Sires == 'EBV' .OR. MethodSel_Sires == 'GEBV') then
			WRITE(*,*) nSires, ' sires will be selected from ', nSires_in, ' based on ', MethodSel_Sires
			OPEN(UNIT=41, FILE=EBV_Sires_File, ACTION='READ', STATUS='OLD')
			ALLOCATE(ID_Sel_Sires(nSires))
		
			DO i = 1, nSires
				READ(41,*) dummy, ID, EBV, sex
				ID_Sel_Sires(i) = ID
			END DO
			CLOSE(41)
				
			DO m = 1, nSires-1
				DO n = m+1, nSires
					IF (ID_Sel_Sires(n) < ID_Sel_Sires(m)) then
						temp2 = ID_Sel_Sires(n)
						ID_Sel_Sires(n) = ID_Sel_Sires(m)
						ID_Sel_Sires(m) = temp2
					END IF 
				END DO
			END DO	
			
			ALLOCATE(Sire_sel_log(nSires_in))
			Sire_sel_log = .FALSE.
			OPEN(UNIT=13, FILE=GenoSires_File, ACTION='READ', STATUS='OLD')
			tel = 1
			DO i = 1, nSires_in
				READ(13, *, iostat = io) ID1
				READ(13, *, iostat = io) ID2
				IF (io/=0) then
					WRITE(*,*) 'Number of sires in genotype file is not correct '
					EXIT
				END IF
				IF(ID1 /= ID2) then
					WRITE(*,*) 'ERROR: Genotype file is not in haplotype format!!'
					EXIT	
				ELSE IF (ID1 == ID2) then
					IF(ID_Sel_Sires(tel) == ID1) then
						Sire_sel_log(i) = .TRUE.
						tel = tel + 1
					END IF
				END IF
			END DO
			CLOSE(13)
			WRITE(*,*) tel-1, ' number of sires selected from genotype file '
		ELSE
			WRITE(*,*) 'ERROR: Method for selecting sires is not available'
		END IF
	ELSE
		WRITE(*,*) 'ERROR: Not enough sires in genotype file for breeding program ' 
		WRITE(*,*) nSires_in, '  sires in genotype file; ', nSires, '  sires needed for breeding program' 
	END IF
	
	IF (nDams_in == nDams) then
		ALLOCATE(Dam_sel_log(nDams_In))
		Dam_sel_log = .TRUE.
	ELSE IF (nDams_in > nDams) then
		IF (MethodSel_Dams == 'RANDOM') then
			WRITE(*,*) 'Dams will be selected ', MethodSel_Dams	
			WRITE(*,*) nDams, ' dams will be randomly selected from ', nDams_in, ' in inputfile' 

			ALLOCATE(Dams_sel(nDams_In))
			DO i = 1, nDams_In
				Dams_sel(i) = i
			END DO
			call perm(Dams_sel(1:(nDams_In)),iseed)

			ALLOCATE(Dam_sel_log(nDams_In))
			Dam_sel_log = .FALSE.
			DO i = 1, nDams
				Dam_sel_log(Dams_sel(i)) = .TRUE.
			END DO
		ELSE IF (MethodSel_Dams == 'EBV' .OR. MethodSel_Sires == 'GEBV') then
			WRITE(*,*) nDams, ' dams will be selected from ', nDams_in, ' based on ', MethodSel_Dams
					
			OPEN(UNIT=42, FILE=EBV_Dams_File, ACTION='READ', STATUS='OLD')
			ALLOCATE(ID_Sel_Dams(nDams))
			DO i = 1, nDams
				READ(42,*) dummy, ID, EBV, sex
				ID_Sel_Dams(i) = ID
			END DO
			CLOSE(42)
		
			DO m = 1, nDams-1
				DO n = m+1, nDams
					IF (ID_Sel_Dams(n) < ID_Sel_Dams(m)) then
						temp2 = ID_Sel_Dams(n)
						ID_Sel_Dams(n) = ID_Sel_Dams(m)
						ID_Sel_Dams(m) = temp2
					END IF 
				END DO
			END DO	

			ALLOCATE(Dam_sel_log(nDams_in))
			Dam_sel_log = .FALSE.
			OPEN(UNIT=14, FILE=GenoDams_File, ACTION='READ', STATUS='OLD')
			tel = 1
			DO i = 1, nDams_in
				READ(14, *, iostat = io) ID1
				READ(14, *, iostat = io) ID2
				IF (io/=0) then
					WRITE(*,*) 'Number of dams in genotype file is not correct '
					EXIT
				END IF
				IF(ID1 /= ID2) then
					WRITE(*,*) 'ERROR: Genotype file is not in haplotype format!!'
					EXIT	
				ELSE IF (ID1 == ID2) then
					IF(ID_Sel_Dams(tel) == ID1) then
						Dam_sel_log(i) = .TRUE.
						tel = tel + 1
					END IF
				END IF
			END DO
			CLOSE(14)
			WRITE(*,*) tel-1, ' number of dams selected from genotype file '
		END IF
	ELSE
		WRITE(*,*) 'ERROR: Method for selecting dams is not available'
	END IF
END IF

!!!! Set-up mating structure
WRITE(*,*) '************************************************************************'
WRITE(*,*) 'Set-up mating structure ' 

ALLOCATE(Dams_mating_perm(nDams*Sire_per_Dam))
DO i = 1, (nDams*Sire_per_Dam)
	Dams_mating_perm(i) = i
END DO
Call perm(Dams_mating_perm(1:(nDams*Sire_per_Dam)), iseed)

ALLOCATE(Dams_mating(nDams*Sire_per_Dam))
DO i = 1, (nDams*Sire_per_Dam)
	Dams_mating(i) = ceiling(REAL(Dams_mating_perm(i))/REAL(Sire_per_Dam))
END DO

ALLOCATE(Sires_mating_perm(nSires*Dam_per_Sire))
DO i = 1, (nSires*Dam_per_Sire)
	Sires_mating_perm(i) = i
END DO

ALLOCATE(Sires_mating(nSires*Dam_per_Sire))
DO i = 1, (nSires*Dam_per_Sire)
	Sires_mating(i) = ceiling(REAL(Sires_mating_perm(i))/REAL(Dam_per_Sire))
END DO

!!!! Read genotypes sires
WRITE(*,*) '************************************************************************'
WRITE(*,*) 'Read genotype files ' 

OPEN(UNIT=13, FILE=GenoSires_File, ACTION='READ', STATUS='OLD')

ALLOCATE(Sires(nSires, nLoci, 2))
ALLOCATE(ID_Sires(nSires))
teller = 0
tel = 0
	
DO i = 1, nSires_in
	IF (Sire_sel_log(i)) then
		tel = tel + 1
		READ(13, *, iostat = io) ID1, Sires(tel,1:nLoci,1)
		READ(13, *, iostat = io) ID2, Sires(tel,1:nLoci,2)
		IF (io/=0) then
			WRITE(*,*) 'Number of sires in genotype file is not correct '
			EXIT
		END IF
		IF(ID1 /= ID2) then
			WRITE(*,*) 'ERROR: Genotype file is not in haplotype format!!'
			EXIT	
		ELSE IF (ID1 == ID2) then
			teller = teller + 1
			ID_Sires(teller) = ID1		
		END IF
	ELSE
		READ(13, *, iostat = io) ID1
		READ(13, *, iostat = io) ID2
		IF (io/=0) then
			WRITE(*,*) 'Number of sires in genotype file is not correct '
			EXIT
		END IF
		IF(ID1 /= ID2) then
			WRITE(*,*) 'ERROR: Genotype file is not in haplotype format!!'
			EXIT	
		END IF
	END IF
END DO

!!!! Read genotypes dams

OPEN(UNIT=14, FILE=GenoDams_File, ACTION='READ', STATUS='OLD')

ALLOCATE(Dams(nDams, nLoci, 2))
ALLOCATE(ID_Dams(nDams))
teller = 0 
tel = 0
	
DO i = 1, nDams_In
	IF (Dam_sel_log(i)) then
		tel = tel + 1
		READ(14, *, iostat = io) ID1, Dams(tel,1:nLoci,1)
		READ(14, *, iostat = io) ID2, Dams(tel,1:nLoci,2)
		IF (io/=0) then
			WRITE(*,*) 'Number of dams in genotype file is not correct '
			EXIT
		END IF
		IF(ID1 /= ID2) then
			WRITE(*,*) 'ERROR: Genotype file is not in haplotype format!!'
			EXIT
		ELSE IF (ID1 == ID2) then
			teller = teller + 1
			ID_Dams(teller) = ID1		
		END IF
	ELSE
		READ(14, *, iostat = io) ID1
		READ(14, *, iostat = io) ID2
		IF (io/=0) then
			WRITE(*,*) 'Number of dams in genotype file is not correct '
			EXIT
		END IF
		IF(ID1 /= ID2) then
			WRITE(*,*) 'ERROR: Genotype file is not in haplotype format!!'
			EXIT
		END IF
	END IF
END DO
CLOSE(14)

!!!!-------------------------------------------------------------------------------------------------------------------------------------------------------------------------------
!!!! Create genotypes of off-spring
!!!!-------------------------------------------------------------------------------------------------------------------------------------------------------------------------------
WRITE(*,*) '************************************************************************'
WRITE(*,*) 'Create genotypes off-spring ' 
WRITE(*,*) 'Sample number of recombination events '
WRITE(*,*) 'Create genotypes of offspring '
 
OPEN(UNIT=21, FILE=Ped_File, STATUS='UNKNOWN', ACTION='WRITE')

WRITE(*,*) 'Simulating genotypes for male offspring'
ALLOCATE(Genotype_Male_offspring(NrMating*noff_male, nLoci, 2))
ALLOCATE(Genotype_Female_offspring(NrMating*noff_female, nLoci, 2))
ALLOCATE(ID_offspring(NrMating*noff))

teller = 0
Genotype_Male_offspring = 0
Genotype_Female_offspring = 0
CO_teller = 1
ID_offspring = 0

DO i = 1, NrMating
	DO j = 1, noff_male
		teller = teller + 1
		WRITE(21,'(X,I12,X,I12,X,I12,X,A4)') StartID+teller, ID_Sires(Sires_mating(i)), ID_Dams(Dams_mating(i)), 'Male'
		ID_offspring(teller) = StartID+teller
		DO k = 1, 2																	! 1 = alleles inherited from father, 2 = alleles inherited from mother
			DO l = 1, nChr
				dummy = RAN2(seed) 													! draw wheter first basepair is haplotype 1 or 2 			
				IF (dummy .GT. 0.5000) then
					patmat = 2
				ELSE
					patmat = 1
				END IF			
				nCrossover = random_Poisson(REAL(Chr_length(l))/100, .true.)		! Sample number of recombinations from Poisson distribution with mu equal to the chromosome length
				nMutation = random_Poisson(REAL((firstSNP_chr(l+1) - firstSNP_chr(l)))*Mut_Rate,.true.)
				IF (nCrossover == 0) then											! When no crossover event, genotype, is genotype parent
					IF (k==1) then
						Genotype_Male_offspring(teller,firstSNP_chr(l):(firstSNP_chr(l+1)-1),k) = Sires(Sires_mating(i),firstSNP_chr(l):(firstSNP_chr(l+1)-1),patmat)
					ELSE IF (k==2) then
						Genotype_Male_offspring(teller,firstSNP_chr(l):(firstSNP_chr(l+1)-1),k) = Dams(Dams_mating(i),firstSNP_chr(l):(firstSNP_chr(l+1)-1),patmat)
					END IF
				ELSE IF (nCrossover > 0) then
					ALLOCATE(Pos_Crossover(nCrossover+1))
					Pos_Crossover = (Chr_length(l))
					DO m = 1, nCrossover
						Pos_Crossover(m) = RAN2(seed) * (Chr_length(l))				! Sample position of crossover events
					END DO
					IF (nCrossover>1) then											! When >1 crossover events, order the positions from first on chromosome to last
						DO m = 1, nCrossover-1
							DO n = m+1, nCrossover
								IF (Pos_Crossover(n) < Pos_Crossover(m)) then
									temp = Pos_Crossover(n)
									Pos_Crossover(n) = Pos_Crossover(m)
									Pos_Crossover(m) = temp
								END IF 
							END DO
						END DO	
					END IF				
					CO_teller = 1
					DO m = firstSNP_chr(l), (firstSNP_chr(l+1)-1)											
						IF (Loci_Map(m,2) > Pos_Crossover(CO_teller)) then			! Of crossover on this position, patmat changes to other haplotype
							CO_teller = CO_teller + 1
							patmat = 3 - patmat
						END IF
						IF (k==1) then
							Genotype_Male_offspring(teller,m,k) = Sires(Sires_mating(i),m,patmat)
						ELSE IF (k==2) then
							Genotype_Male_offspring(teller,m,k) = Dams(Dams_mating(i),m,patmat)
						END IF
					END DO	
!					WRITE(*,'(I4,X,I4,X,I4,X,I4,X,A25,X,I4)') i, j, k, l, ' Number of crossovers is ', nCrossover
!					WRITE(*,*) 'Crossover positions are ', Pos_Crossover(:)
					DEALLOCATE(Pos_Crossover)
				END IF
				IF (nMutation /= 0) then
!					WRITE(*,'(I4,X,I4,X,I4,X,I4,X,A25,X,I4)') i, j, k, l, ' Number of mutations is ', nMutation
					DO m = 1, nMutation
						Pos_Mutation = firstSNP_chr(l) + NINT((RAN2(seed) * (firstSNP_chr(l+1) - firstSNP_chr(l))))				! Sample position of mutation events
!						WRITE(*,*) 'Position mutation is ', Pos_Mutation
						IF (Genotype_Male_offspring(teller,Pos_Mutation,k) == 1) then
							Genotype_Male_offspring(teller,Pos_Mutation,k) = 2
						ELSE IF (Genotype_Male_offspring(teller,Pos_Mutation,k) == 2) then
							Genotype_Male_offspring(teller,Pos_Mutation,k) = 1
						END IF
					END DO
				END IF
			END DO
		END DO	
	END DO
END DO

ALLOCATE(Offspring(NrMating*noff, nLoci))

DO i = 1, NrMating*noff_male
	Offspring(i,1:nLoci) = Genotype_Male_offspring(i,1:nLoci,1) + Genotype_Male_offspring(i,1:nLoci,2) - 2
END DO

teller=0
DO i = 1, NrMating
	DO j = 1, noff_female
		teller = teller + 1
		WRITE(21,'(X,I12,X,I12,X,I12,X,A6)') StartID+teller+(NrMating*noff_male), ID_Sires(Sires_mating(i)), ID_Dams(Dams_mating(i)), 'Female'
		ID_offspring(teller+(NrMating*noff_male)) = StartID+teller+(NrMating*noff_male)
		DO k = 1, 2																	! 1 = alleles inherited from father, 2 = alleles inherited from mother
			DO l = 1, nChr
				dummy = RAN2(seed) 													! draw wheter first basepair is haplotype 1 or 2 			
				IF (dummy .GT. 0.5000) then
					patmat = 2
				ELSE
					patmat = 1
				END IF			
				nCrossover = random_Poisson(REAL(Chr_length(l))/100, .true.)		! Sample number of recombinations from Poisson distribution with mu equal to the chromosome length
				nMutation = random_Poisson(REAL((firstSNP_chr(l+1) - firstSNP_chr(l)))*Mut_Rate,.true.)
				IF (nCrossover == 0) then											! When no crossover event, genotype, is genotype parent
					IF (k==1) then
						Genotype_Female_offspring(teller,firstSNP_chr(l):(firstSNP_chr(l+1)-1),k) = Sires(Sires_mating(i),firstSNP_chr(l):(firstSNP_chr(l+1)-1),patmat)
					ELSE IF (k==2) then
						Genotype_Female_offspring(teller,firstSNP_chr(l):(firstSNP_chr(l+1)-1),k) = Dams(Dams_mating(i),firstSNP_chr(l):(firstSNP_chr(l+1)-1),patmat)
					END IF
				ELSE IF (nCrossover > 0) then
					ALLOCATE(Pos_Crossover(nCrossover+1))
					Pos_Crossover = (Chr_length(l))
					DO m = 1, nCrossover
						Pos_Crossover(m) = RAN2(seed) * (Chr_length(l))				! Sample position of crossover events
					END DO
					IF (nCrossover>1) then											! When >1 crossover events, order the positions from first on chromosome to last
						DO m = 1, nCrossover-1
							DO n = m+1, nCrossover
								IF (Pos_Crossover(n) < Pos_Crossover(m)) then
									temp = Pos_Crossover(n)
									Pos_Crossover(n) = Pos_Crossover(m)
									Pos_Crossover(m) = temp
								END IF 
							END DO
						END DO	
					END IF				
					CO_teller = 1
					DO m = firstSNP_chr(l), (firstSNP_chr(l+1)-1)									
						IF (Loci_Map(m,2) > Pos_Crossover(CO_teller)) then			! Of crossover on this position, patmat changes to other haplotype
							CO_teller = CO_teller + 1
							patmat = 3 - patmat
						END IF
						IF (k==1) then
							Genotype_Female_offspring(teller,m,k) = Sires(Sires_mating(i),m,patmat)
						ELSE IF (k==2) then
							Genotype_Female_offspring(teller,m,k) = Dams(Dams_mating(i),m,patmat)
						END IF
					END DO	
!					WRITE(*,'(I4,X,I4,X,I4,X,I4,X,A25,X,I4)') i, j, k, l, ' Number of crossovers is ', nCrossover
!					WRITE(*,*) 'Crossover positions are ', Pos_Crossover(:)
					DEALLOCATE(Pos_Crossover)
				END IF
				IF (nMutation /= 0) then
!					WRITE(*,'(I4,X,I4,X,I4,X,I4,X,A25,X,I4)') i, j, k, l, ' Number of mutations is ', nMutation
					DO m = 1, nMutation
						Pos_Mutation = firstSNP_chr(l) + NINT((RAN2(seed) * (firstSNP_chr(l+1) - firstSNP_chr(l))))				! Sample position of mutation events
!						WRITE(*,*) 'Position mutation is ', Pos_Mutation
						IF (Genotype_Female_offspring(teller,Pos_Mutation,k) == 1) then
							Genotype_Female_offspring(teller,Pos_Mutation,k) = 2
						ELSE IF (Genotype_Female_offspring(teller,Pos_Mutation,k) == 2) then
							Genotype_Female_offspring(teller,Pos_Mutation,k) = 1
						END IF
					END DO
				END IF
			END DO
		END DO	
	END DO
END DO
CLOSE(21)

	
DO i = 1, NrMating*noff_female

	Offspring(i+(NrMating*noff_male),1:nLoci) = Genotype_female_offspring(i,1:nLoci,1) + Genotype_female_offspring(i,1:nLoci,2) - 2
END DO

!!!!-------------------------------------------------------------------------------------------------------------------------------------------------------------------------------
!!!! Create new mutations
!!!!-------------------------------------------------------------------------------------------------------------------------------------------------------------------------------
IF (NNewMut_Ind>0) then
	ALLOCATE(Geno_Freq(nLoci,3))
	ALLOCATE(Allel_Freq(nLoci,2))
	Geno_Freq = 0
	Allel_Freq = 0
	DO i = 1, nLoci
		DO j = 1, (NrMating*noff)
			IF (Offspring(j,i) == 0) then
				Geno_Freq(i,1) = Geno_Freq(i,1) + 1
				Allel_Freq(i,1) = Allel_Freq(i,1) + 2
			ELSE IF (Offspring(j,i) == 1) then
				Geno_Freq(i,2) = Geno_Freq(i,2) + 1
				Allel_Freq(i,1) = Allel_Freq(i,1) + 1
				Allel_Freq(i,2) = Allel_Freq(i,2) + 1
			ELSE IF (Offspring(j,i) == 2) then
				Geno_Freq(i,3) = Geno_Freq(i,3) + 1
				Allel_Freq(i,2) = Allel_Freq(i,2) + 2
			END IF
		END DO
	END DO
	Geno_Freq = Geno_Freq/(NrMating*noff)
	Allel_Freq = Allel_Freq/(2*NrMating*noff)

	!!! Sample individuals with new mutation
	ALLOCATE(Mut_Ind(NrMating*noff))
	NnewMut = 0
	DO i = 1, NrMating*noff
		Mut_Ind(i) = random_Poisson(NNewMut_Ind, .TRUE.)
		NnewMut = NnewMut + Mut_Ind(i)
	END DO
	
	teller = 0
	ALLOCATE(Mut_Ind2(NnewMut))
	DO i = 1, NrMating*noff
		IF (Mut_Ind(i) == 0) CYCLE
		IF (Mut_Ind(i) == 1) then
			teller = teller + 1
			Mut_Ind2(teller) = i
		ELSE IF (Mut_Ind(i) == 2) then
			teller = teller + 1
			Mut_Ind2(teller) = i
			teller = teller + 1
			Mut_Ind2(teller) = i
		ELSE IF (Mut_Ind(i) == 3) then
			teller = teller + 1
			Mut_Ind2(teller) = i
			teller = teller + 1
			Mut_Ind2(teller) = i
			teller = teller + 1
			Mut_Ind2(teller) = i
		ELSE IF (Mut_Ind(i) == 4) then
			teller = teller + 1
			Mut_Ind2(teller) = i
			teller = teller + 1
			Mut_Ind2(teller) = i
			teller = teller + 1
			Mut_Ind2(teller) = i
			teller = teller + 1
			Mut_Ind2(teller) = i
		ELSE IF (Mut_Ind(i) == 5) then
			teller = teller + 1
			Mut_Ind2(teller) = i
			teller = teller + 1
			Mut_Ind2(teller) = i
			teller = teller + 1
			Mut_Ind2(teller) = i
			teller = teller + 1
			Mut_Ind2(teller) = i
			teller = teller + 1
			Mut_Ind2(teller) = i
		ELSE IF (Mut_Ind(i) == 6) then
			teller = teller + 1
			Mut_Ind2(teller) = i
			teller = teller + 1
			Mut_Ind2(teller) = i
			teller = teller + 1
			Mut_Ind2(teller) = i
			teller = teller + 1
			Mut_Ind2(teller) = i
			teller = teller + 1
			Mut_Ind2(teller) = i
			teller = teller + 1
			Mut_Ind2(teller) = i
		ELSE IF (Mut_Ind(i) == 7) then
			teller = teller + 1
			Mut_Ind2(teller) = i
			teller = teller + 1
			Mut_Ind2(teller) = i
			teller = teller + 1
			Mut_Ind2(teller) = i
			teller = teller + 1
			Mut_Ind2(teller) = i
			teller = teller + 1
			Mut_Ind2(teller) = i
			teller = teller + 1
			Mut_Ind2(teller) = i
			teller = teller + 1
			Mut_Ind2(teller) = i
		ELSE IF (Mut_Ind(i) == 8) then
			teller = teller + 1
			Mut_Ind2(teller) = i
			teller = teller + 1
			Mut_Ind2(teller) = i
			teller = teller + 1
			Mut_Ind2(teller) = i
			teller = teller + 1
			Mut_Ind2(teller) = i
			teller = teller + 1
			Mut_Ind2(teller) = i
			teller = teller + 1
			Mut_Ind2(teller) = i
			teller = teller + 1
			Mut_Ind2(teller) = i
			teller = teller + 1
			Mut_Ind2(teller) = i
		ELSE IF (Mut_Ind(i) == 9) then
			teller = teller + 1
			Mut_Ind2(teller) = i
			teller = teller + 1
			Mut_Ind2(teller) = i
			teller = teller + 1
			Mut_Ind2(teller) = i
			teller = teller + 1
			Mut_Ind2(teller) = i
			teller = teller + 1
			Mut_Ind2(teller) = i
			teller = teller + 1
			Mut_Ind2(teller) = i
			teller = teller + 1
			Mut_Ind2(teller) = i
			teller = teller + 1
			Mut_Ind2(teller) = i
			teller = teller + 1
			Mut_Ind2(teller) = i
		ELSE IF (Mut_Ind(i) == 10) then
			teller = teller + 1
			Mut_Ind2(teller) = i
			teller = teller + 1
			Mut_Ind2(teller) = i
			teller = teller + 1
			Mut_Ind2(teller) = i
			teller = teller + 1
			Mut_Ind2(teller) = i
			teller = teller + 1
			Mut_Ind2(teller) = i
			teller = teller + 1
			Mut_Ind2(teller) = i
			teller = teller + 1
			Mut_Ind2(teller) = i
			teller = teller + 1
			Mut_Ind2(teller) = i
			teller = teller + 1
			Mut_Ind2(teller) = i			
			teller = teller + 1
			Mut_Ind2(teller) = i
		END IF
	END DO
			
	ALLOCATE(Ind_Mut(NnewMut))
	DO i = 1,NnewMut
		Ind_Mut = i
	END DO
	Call perm(Ind_Mut(1:(NnewMut)), iseed)
	
	WRITE(*,*) 'Each individuals has on average ', NNewMut_Ind, ' new mutations'
	WRITE(*,*) 'In total, there are ', NNewMut, ' mutations in one generation'

	!!! Sample loci with new mutation
	!!! Taken from file with fixed loci, only consider non-segregating loci
	IF(nGen==1) then
		FirstMut = 1
	END IF

	OPEN(UNIT=79, FILE='Loci_Mutation_Permuted.txt', STATUS='OLD', ACTION='READ')
	DO
		READ(79,*,iostat=io) Loci
		IF(io/=0) EXIT
		nLoci_Mut = nLoci_Mut + 1
	END DO
	REWIND(79)

	ALLOCATE(Loci_Mut(nLoci_Mut,2))
	DO i = 1, nLoci_Mut
		READ(79,*,iostat=io) Loci, QTL_Loci
		IF(io/=0) EXIT
		Loci_Mut(i,1) = Loci
		Loci_Mut(i,2) = QTL_Loci
	END DO
	CLOSE(79)

	OPEN(UNIT=95, FILE=NewMutation_File, ACTION='WRITE', STATUS='UNKNOWN')

	ALLOCATE(NewMutation(NnewMut,2))
	tel_Mut = FirstMut
	teller = 0
	DO i = 1, nLoci_Mut
		IF(Allel_Freq(Loci_Mut(tel_Mut,1),1) == 0.0000 .OR. Allel_Freq(Loci_Mut(tel_Mut,1),1) == 1.00000) then
			teller = teller + 1
			NewMutation(teller,1) = Loci_Mut(tel_Mut,1)
			NewMutation(teller,2) = Loci_Mut(tel_Mut,2)
			WRITE(95,'(A25,X,I5,A28,X,F10.6)') 'New mutation at locus ', Loci_Mut(tel_Mut,1), ' , with allele frequency ', Allel_Freq(Loci_Mut(tel_Mut,1),1)
		END IF
		IF (teller == NnewMut) EXIT
		tel_Mut = tel_Mut + 1
		IF (tel_Mut > nLoci_Mut ) then
			tel_Mut = 1
		END IF
	END DO
	LastMut = tel_Mut + 1
	IF (LastMut > nLoci_Mut) then
		LastMut = 1
	END IF
	CLOSE(95)

OPEN(UNIT=94, FILE='NewMutation.txt', ACTION='WRITE', STATUS='UNKNOWN')

!!! Allocate mutations to individuals
!!! Randomly sample whether maternal or paternal haplotype is mutated
	DO i = 1, NnewMut
		dummy = RAN2(seed) 													! draw whether mutation is at paternal or maternal haplotype 			
		IF (dummy .GT. 0.5000) then
			patmat = 2
		ELSE
			patmat = 1
		END IF			
		IF (Mut_Ind2(Ind_Mut(i)) > NrMating*noff_male) then
			IF (Genotype_female_offspring(((Mut_Ind2(Ind_Mut(i)))-(NrMating*noff_male)),NewMutation(i,1),patmat) == 1) then
				Genotype_female_offspring((Mut_Ind2(Ind_Mut(i))-(NrMating*noff_male)),NewMutation(i,1),patmat) = 2
				WRITE(94,'(A8,X,I5,X,I5,x,I1)') 'Female', (Mut_Ind2(Ind_Mut(i))-(NrMating*noff_male)), NewMutation(i,1), patmat
			ELSE IF (Genotype_female_offspring((Mut_Ind2(Ind_Mut(i))-(NrMating*noff_male)),NewMutation(i,1),patmat) == 2) then
				Genotype_female_offspring((Mut_Ind2(Ind_Mut(i))-(NrMating*noff_male)),NewMutation(i,1),patmat) = 1
				WRITE(94,'(A8,X,I5,X,I5,x,I1)') 'Female', (Mut_Ind2(Ind_Mut(i))-(NrMating*noff_male)), NewMutation(i,1), patmat
			END IF
		ELSE
			IF (Genotype_Male_offspring(Mut_Ind2(Ind_Mut(i)),NewMutation(i,1),patmat) == 1) then
				Genotype_Male_offspring(Mut_Ind2(Ind_Mut(i)),NewMutation(i,1),patmat) = 2
				WRITE(94,'(A8,X,I5,X,I5,x,I1)') 'Male', Mut_Ind2(Ind_Mut(i)), NewMutation(i,1), patmat
			ELSE IF (Genotype_Male_offspring(Mut_Ind2(Ind_Mut(i)),NewMutation(i,1),patmat) == 2) then
				Genotype_Male_offspring(Mut_Ind2(Ind_Mut(i)),NewMutation(i,1),patmat) = 1
				WRITE(94,'(A8,X,I5,X,I5,x,I1)') 'Male', Mut_Ind2(Ind_Mut(i)), NewMutation(i,1), patmat
			END IF
		END IF
	END DO	
	CLOSE(94)

	DEALLOCATE(Geno_Freq)
	DEALLOCATE(Allel_Freq)	
END IF

DEALLOCATE(Offspring)

WRITE(*,*) '************************************************************************'
WRITE(*,*) 'Write genotypes of male offspring' 

OPEN(UNIT=22, FILE=GenoMale_Off_File, STATUS='UNKNOWN', ACTION='WRITE')
OPEN(UNIT=23, FILE=Geno_SNP_Off_File, STATUS='UNKNOWN', ACTION='WRITE')
OPEN(UNIT=24, FILE=Geno_QTL_Off_File, STATUS='UNKNOWN', ACTION='WRITE')
OPEN(UNIT=28, FILE=Geno_SNP_Off_File_LM, STATUS='UNKNOWN', ACTION='WRITE')
OPEN(UNIT=29, FILE=Geno_QTL_Off_File_LM, STATUS='UNKNOWN', ACTION='WRITE')

ALLOCATE(QTL_offspring(NrMating*noff, nQTL))

DO i = 1, NrMating*noff_male
	WRITE(22,'(I12,X, 30000(I1,X))') ID_offspring(i), Genotype_Male_offspring(i,1:nLoci,1)
	WRITE(22,'(I12,X, 30000(I1,X))') ID_offspring(i), Genotype_Male_offspring(i,1:nLoci,2)
		
	WRITE(23,'(I12,X, 30000(I1,X))') ID_offspring(i), Genotype_Male_offspring(i,SNP_sel,1)
	WRITE(23,'(I12,X, 30000(I1,X))') ID_offspring(i), Genotype_Male_offspring(i,SNP_sel,2)
	WRITE(28,'(I12,X,30000I1,30000I1)') ID_offspring(i), Genotype_Male_offspring(i,SNP_sel,1) + Genotype_Male_offspring(i,SNP_sel,2) - 2
	
	WRITE(24,'(I12,X, 30000(I1,X))') ID_offspring(i), Genotype_Male_offspring(i,QTL_sel,1)
	WRITE(24,'(I12,X, 30000(I1,X))') ID_offspring(i), Genotype_Male_offspring(i,QTL_sel,2)
	WRITE(29,'(I12,X,30000I1)') ID_offspring(i), Genotype_Male_offspring(i,QTL_sel,1) + Genotype_Male_offspring(i,QTL_sel,2) - 2
	
	QTL_offspring(i,1:nQTL) = Genotype_Male_offspring(i,QTL_sel,1) + Genotype_Male_offspring(i,QTL_sel,2) - 2
END DO
CLOSE(22)

WRITE(*,*) 'Write genotypes of female offspring' 

OPEN(UNIT=25, FILE=GenoFemale_Off_File, STATUS='UNKNOWN', ACTION='WRITE')

DO i = 1, NrMating*noff_female
	WRITE(25,'(I12,X, 30000(I1,X))') ID_offspring(i+(NrMating*noff_male)), Genotype_female_offspring(i,1:nLoci,1)
	WRITE(25,'(I12,X, 30000(I1,X))') ID_offspring(i+(NrMating*noff_male)), Genotype_female_offspring(i,1:nLoci,2)

	WRITE(23,'(I12,X, 30000(I1,X))') ID_offspring(i+(NrMating*noff_male)), Genotype_female_offspring(i,SNP_sel,1)
	WRITE(23,'(I12,X, 30000(I1,X))') ID_offspring(i+(NrMating*noff_male)), Genotype_female_offspring(i,SNP_sel,2)
	WRITE(28,'(I12,X,30000I1,30000I1)') ID_offspring(i+(NrMating*noff_male)), Genotype_female_offspring(i,SNP_sel,1) + Genotype_female_offspring(i,SNP_sel,2) - 2
	
	WRITE(24,'(I12,X, 30000(I1,X))') ID_offspring(i+(NrMating*noff_male)), Genotype_female_offspring(i,QTL_sel,1)
	WRITE(24,'(I12,X, 30000(I1,X))') ID_offspring(i+(NrMating*noff_male)), Genotype_female_offspring(i,QTL_sel,2)
	WRITE(29,'(I12,X,30000I1)') ID_offspring(i+(NrMating*noff_male)), Genotype_female_offspring(i,QTL_sel,1) + Genotype_female_offspring(i,QTL_sel,2) - 2
	
	QTL_offspring(i+(NrMating*noff_male),1:nQTL) = Genotype_female_offspring(i,QTL_sel,1) + Genotype_female_offspring(i,QTL_sel,2) - 2
END DO

CLOSE(25)
CLOSE(23)
CLOSE(24)
CLOSE(28)

DEALLOCATE(Genotype_Male_offspring)
DEALLOCATE(Genotype_female_offspring)

!!!!-------------------------------------------------------------------------------------------------------------------------------------------------------------------------------
!!!! Simulate phenotypes of off-spring
!!!!-------------------------------------------------------------------------------------------------------------------------------------------------------------------------------
WRITE(*,*) '************************************************************************'
WRITE(*,*) 'Simulate phenotypes of off-spring ' 

OPEN(UNIT=31, FILE=AddEffects_File, STATUS='OLD', ACTION='READ')
ALLOCATE(A_Effect(nQTL))

DO i = 1, nQTL
	IF(Additivity == 'Yes') then
		READ(31,*) j, A_Effect(i)
	ELSE 
		A_Effect(i) = 0
	END IF
END DO
CLOSE(31)

IF (Dominance=='Yes') then
	OPEN(UNIT=32, FILE=DomEffects_File, STATUS='OLD', ACTION='READ')
	ALLOCATE(D_Effect(nQTL))

	DO i = 1, nQTL
		READ(32,*) j, D_Effect(i)
	END DO
	CLOSE(32)
END IF

IF (Epistasis=='Yes') then	
	OPEN(UNIT=33, FILE=IntEffects_File, STATUS='OLD', ACTION='READ')
	DO 
		READ(33,*,iostat=io) j
		IF(io/=0) EXIT
		IF (j==0) EXIT
		nInteractions = nInteractions + 1
	END DO
	REWIND(33)

	ALLOCATE(Int_Effect(nInteractions,11))

	DO i = 1, nInteractions
		READ(33,*,iostat=io) Int_Effect(i,1:11)
	END DO
	CLOSE(33)
END IF
	
OPEN(UNIT=34, FILE=VarComp_File, STATUS='OLD', ACTION='READ')
ALLOCATE(VarComp(2))
READ(34,*) VarComp(1), VarComp(2), VarComp(1)
CLOSE(34)
	
!!!! Estimate TGV
ALLOCATE(TGV((NrMating*noff),4))
TGV = 0
	
DO i = 1, NrMating*noff
	DO j = 1, nQTL
		TGV(i,1) = TGV(i,1) + QTL_offspring(i,j)*A_Effect(j)
	END DO
END DO

IF (Dominance=='Yes') then
	DO i = 1, NrMating*noff
		DO j = 1, nQTL		
			IF (QTL_offspring(i,j) ==1) then
				TGV(i,2) = TGV(i,2) + D_Effect(j)
			END IF
		END DO
	END DO
END IF

IF (Epistasis=='Yes') then
	DO i = 1, NrMating*noff
		DO j = 1, nInteractions
			IF (QTL_offspring(i,Int_Effect(j,1)) == 0) then
				IF (QTL_offspring(i,Int_Effect(j,2)) == 0) then
					TGV(i,3) = TGV(i,3) + Int_Effect(j,3)
				ELSE IF (QTL_offspring(i,Int_Effect(j,2)) == 1) then 
					TGV(i,3) = TGV(i,3) + Int_Effect(j,4)
				ELSE IF (QTL_offspring(i,Int_Effect(j,2)) == 2) then
					TGV(i,3) = TGV(i,3) + Int_Effect(j,5)
				END IF
			ELSE IF (QTL_offspring(i,Int_Effect(j,1)) == 1) then
				IF (QTL_offspring(i,Int_Effect(j,2)) == 0) then
					TGV(i,3) = TGV(i,3) + Int_Effect(j,6)
				ELSE IF (QTL_offspring(i,Int_Effect(j,2)) == 1) then 
					TGV(i,3) = TGV(i,3) + Int_Effect(j,7)
				ELSE IF (QTL_offspring(i,Int_Effect(j,2)) == 2) then
					TGV(i,3) = TGV(i,3) + Int_Effect(j,8)
				END IF
			ELSE IF (QTL_offspring(i,Int_Effect(j,1)) == 2) then
				IF (QTL_offspring(i,Int_Effect(j,2)) == 0) then
					TGV(i,3) = TGV(i,3) + Int_Effect(j,9)
				ELSE IF (QTL_offspring(i,Int_Effect(j,2)) == 1) then 
					TGV(i,3) = TGV(i,3) + Int_Effect(j,10)
				ELSE IF (QTL_offspring(i,Int_Effect(j,2)) == 2) then
					TGV(i,3) = TGV(i,3) + Int_Effect(j,11)
				END IF
			END IF
		END DO
	END DO
END IF

TGV(:,4) = TGV(:,1) + TGV(:,2) + TGV(:,3)

!!!! Sample Environmental effect
ALLOCATE(Env(NrMating*noff, 1))
DO j = 1, (NrMating*noff)
	Env(j,1) = gasdev(iseed) * sqrt(VarComp(2))
END DO
	
ALLOCATE(Phen(NrMating*noff, 1))
Phen(:,1) = TGV(:,4) + Env(:,1)
		

OPEN(UNIT=33, FILE=Phenotype_File, ACTION='WRITE', STATUS='UNKNOWN')
	
DO i = 1, (NrMating*noff)
	WRITE(33,'(I10,X,14(F15.7,X))') ID_offspring(i), TGV(i,1), TGV(i,2), TGV(i,3), TGV(i,4), Env(i,1), Phen(i,1)
END DO
CLOSE(33)

ALLOCATE(Var_TGV(4))
DO i = 1, 4
	Var_TGV(i) = var((NrMating*noff),TGV(:,i))
END DO

WRITE(*,'(A10,5(F18.8,X))') ' Var_TGV is ', Var_TGV(1:4)
WRITE(*,'(A15,1(F18.8,X))') ' Var_Env is ', var((NrMating*noff),Env(:,1))
WRITE(*,'(A15,1(F18.8,X))') ' Var_Phen is ', var((NrMating*noff),Phen(:,1))


!!!!-------------------------------------------------------------------------------------------------------------------------------------------------------------------------------
!!!! Estimate TGV with new functional effects that include the statistical part of the epistatic effect
!!!!-------------------------------------------------------------------------------------------------------------------------------------------------------------------------------

IF (Epistasis=='Yes') then
	OPEN(UNIT=31, FILE='FuncAdditiveEffects_InclEpistatic.txt', STATUS='OLD', ACTION='READ')
	ALLOCATE(A_Effect_Epi(nQTL))

	DO i = 1, nQTL
		READ(31,*) j, A_Effect_Epi(i)
	END DO
	CLOSE(31)

	OPEN(UNIT=32, FILE='FuncDominanceEffects_InclEpistatic.txt', STATUS='OLD', ACTION='READ')
	ALLOCATE(D_Effect_Epi(nQTL))

	DO i = 1, nQTL
		READ(32,*) j, D_Effect_Epi(i)
	END DO
	CLOSE(32)

	OPEN(UNIT=33, FILE='FuncInteractionsEffects_InclEpistatic.txt', STATUS='OLD', ACTION='READ')
	ALLOCATE(Int_Effect_Epi(nInteractions,6))
	ALLOCATE(m_Epi(nInteractions,1))

	DO i = 1, nInteractions
		READ(33,*,iostat=io) Int_Effect_Epi(i,1:6), m_Epi(i,1)
	END DO
	CLOSE(33)


!!!! Estimate TGV
	ALLOCATE(TGV2((NrMating*noff),4))
	TGV2 = 0
	
	DO i = 1, NrMating*noff
		DO j = 1, nQTL
			TGV2(i,1) = TGV2(i,1) + QTL_offspring(i,j)*A_Effect_Epi(j)
		END DO
	END DO

	DO i = 1, NrMating*noff
		DO j = 1, nQTL		
			IF (QTL_offspring(i,j) ==1) then
				TGV2(i,2) = TGV2(i,2) + D_Effect_Epi(j)
			END IF
		END DO
	END DO

	DO i = 1, NrMating*noff
		DO j = 1, nInteractions
			IF (QTL_offspring(i,Int_Effect_Epi(j,1)) == 0) then
				IF (QTL_offspring(i,Int_Effect_Epi(j,2)) == 0) then
					TGV2(i,3) = TGV2(i,3) + Int_Effect_Epi(j,3) + m_Epi(j,1)
				ELSE IF (QTL_offspring(i,Int_Effect_Epi(j,2)) == 1) then 
					TGV2(i,3) = TGV2(i,3) - Int_Effect_Epi(j,6) + m_Epi(j,1)
				ELSE IF (QTL_offspring(i,Int_Effect_Epi(j,2)) == 2) then
					TGV2(i,3) = TGV2(i,3) - Int_Effect_Epi(j,3) + m_Epi(j,1)
				END IF
			ELSE IF (QTL_offspring(i,Int_Effect_Epi(j,1)) == 1) then
				IF (QTL_offspring(i,Int_Effect_Epi(j,2)) == 0) then
					TGV2(i,3) = TGV2(i,3) - Int_Effect_Epi(j,4) + m_Epi(j,1)
				ELSE IF (QTL_offspring(i,Int_Effect_Epi(j,2)) == 1) then 
					TGV2(i,3) = TGV2(i,3) + Int_Effect_Epi(j,5) + m_Epi(j,1)
				ELSE IF (QTL_offspring(i,Int_Effect_Epi(j,2)) == 2) then
					TGV2(i,3) = TGV2(i,3) + Int_Effect_Epi(j,4) + m_Epi(j,1)
				END IF
			ELSE IF (QTL_offspring(i,Int_Effect_Epi(j,1)) == 2) then
				IF (QTL_offspring(i,Int_Effect_Epi(j,2)) == 0) then
					TGV2(i,3) = TGV2(i,3) - Int_Effect_Epi(j,3) + m_Epi(j,1)
				ELSE IF (QTL_offspring(i,Int_Effect_Epi(j,2)) == 1) then 
					TGV2(i,3) = TGV2(i,3) + Int_Effect_Epi(j,6) + m_Epi(j,1)
				ELSE IF (QTL_offspring(i,Int_Effect_Epi(j,2)) == 2) then
					TGV2(i,3) = TGV2(i,3) + Int_Effect_Epi(j,3) + m_Epi(j,1)
				END IF 
			END IF
		END DO
	END DO

	TGV2(:,4) = TGV2(:,1) + TGV2(:,2) + TGV2(:,3)

	ALLOCATE(Var_TGV2(4))
	DO i = 1, 4
		Var_TGV2(i) = var((NrMating*noff),TGV2(:,i))
	END DO
	WRITE(*,'(A10,5(F18.8,X))') ' Var_TGV2 is ', Var_TGV2(1:4)

END IF

!!!!-------------------------------------------------------------------------------------------------------------------------------------------------------------------------------
!!!! Calculate true allele substitution effects using NOIA approach (Alvarez-Castro and Carlborg, Genetics, 2007; Vitezica et al, Genetics, 2017)
!!!!-------------------------------------------------------------------------------------------------------------------------------------------------------------------------------

!!! Calculate genotype and allele frequencies
ALLOCATE(Geno_Freq(nQTL,3))
ALLOCATE(Allel_Freq(nQTL,2))
Geno_Freq = 0
Allel_Freq = 0
DO i = 1, nQTL
	DO j = 1, (NrMating*noff)
		IF (QTL_offspring(j,i) == 0) then
			Geno_Freq(i,1) = Geno_Freq(i,1) + 1
			Allel_Freq(i,1) = Allel_Freq(i,1) + 2
		ELSE IF (QTL_offspring(j,i) == 1) then
			Geno_Freq(i,2) = Geno_Freq(i,2) + 1
			Allel_Freq(i,1) = Allel_Freq(i,1) + 1
			Allel_Freq(i,2) = Allel_Freq(i,2) + 1
		ELSE IF (QTL_offspring(j,i) == 2) then
			Geno_Freq(i,3) = Geno_Freq(i,3) + 1
			Allel_Freq(i,2) = Allel_Freq(i,2) + 2
		END IF
	END DO
END DO
Geno_Freq = Geno_Freq/(NrMating*noff)
Allel_Freq = Allel_Freq/(2*NrMating*noff)

OPEN(UNIT=101, FILE=AGFreq_File, ACTION='WRITE', STATUS='UNKNOWN')
DO i = 1, nQTL
	WRITE(101,'(I6,5(F10.6))') i, Allel_Freq(i,1), Allel_Freq(i,2), Geno_Freq(i,1), Geno_Freq(i,2), Geno_Freq(i,3)
END DO
CLOSE(101)	

!!! Calculate alpha and dominance effect without interactions
!!! When dominance is not present
ALLOCATE(alpha(nQTL))
ALLOCATE(domeffect(nQTL))
IF (Dominance=='No' .AND. Epistasis=='No') then
	DO i = 1, nQTL
		alpha(i) = A_Effect(i)
		domeffect = 0
	END DO
END IF

!!! When dominance is present
IF (Dominance=='Yes') then
	ALLOCATE(WA(3,3))
	ALLOCATE(DA(3,3))
	ALLOCATE(yA(3,1))
	ALLOCATE(WDWA(3,3))
	ALLOCATE(WDyA(3,1))
	ALLOCATE(WDWA_inv(3,3))
	ALLOCATE(alpha2(nQTL))
	ALLOCATE(domeffect2(nQTL))
	ALLOCATE(evA(3))
	ALLOCATE(UA(3,3))
	ALLOCATE(bA(3,1))
	alpha2 = 0
	domeffect2 = 0
	DO i = 1, nQTL
!		alpha(i) = A_Effect(i) + (1-2*Allel_Freq(i,2)) * D_effect(i)
!		domeffect(i) = D_effect(i)
		
		WA=0
		DA=0
		yA=0
		WDWA = 0
		WDyA = 0
		LocusA = i
		pA00 = Geno_Freq(LocusA,1)			! Genotype frequency of AA
		pA01 = Geno_Freq(LocusA,2)			! Genotype frequency of Aa
		pA11 = Geno_Freq(LocusA,3)			! Genotype frequency of aa
		IF (pA11 == 0.00) then
			pA00 = 0.998001
			pA01 = 0.001998
			pA11 = 0.000001
!		ELSE IF (pA01 == 1.00) then
!			pA00 = 0.000001
!			pA01 = 0.999998
!			pA11 = 0.000001
		ELSE IF (pA00 == 0.00) then
			pA00 = 0.000001
			pA01 = 0.001998
			pA11 = 0.998001
		END IF
		DA(1,1) = pA00
		DA(2,2) = pA01
		DA(3,3) = pA11
		WA(1,1) = 1
		WA(2,1) = 1
		WA(3,1) = 1
		WA(1,2) = (0-pA01 - 2*pA11)
		WA(2,2) = (1-pA01 - 2*pA11)
		WA(3,2) = (2-pA01 - 2*pA11)
		WA(1,3) = -(2*pA01*pA11) / (pA00+pA11-(pA00-pA11)**2)
		WA(2,3) = (4*pA00*pA11) / (pA00+pA11-(pA00-pA11)**2)
		WA(3,3) = -(2*pA00*pA01) / (pA00+pA11-(pA00-pA11)**2)
		yA(1,1) = 0.
		yA(2,1) = 1*A_Effect(i) + D_effect(i)
		yA(3,1) = 2*A_Effect(i)
		
		WDWA = matmul(matmul(transpose(WA),DA),WA)
		WDyA = matmul(matmul(transpose(WA),DA),yA)
	
		UA=WDWA
		call eig(UA, evA, 'vectors')
		ev_min=minval(evA)
!		WRITE(*,*) 'WA is ', WA(1,1), WA(1,2), WA(1,3), WA(2,1), WA(2,2), WA(2,3), WA(3,1), WA(3,2), WA(3,3)
!		WRITE(*,*) 'DA is ', DA(1,1), DA(1,2), DA(1,3), DA(2,1), DA(2,2), DA(2,3), DA(3,1), DA(3,2), DA(3,3) 
!		WRITE(*,*) 'ya is ', yA(1,1), yA(2,1), yA(3,1)
!		WRITE(*,*) 'WDWA is ', WDWA(1,1), WDWA(1,2), WDWA(1,3), WDWA(2,1), WDWA(2,2), WDWA(2,3), WDWA(3,1), WDWA(3,2), WDWA(3,3)
!		WRITE(*,*) 'eigenvalues of WDWA ', evA
		IF(ev_min < 10e-6) then
!			WRITE(*,*) 'Interaction ', i, ' , matrix not positive definite'
			DO j = 1, 3
				WDWA(j,j) = WDWA(j,j) + 0.00000001
			END DO
		END IF
!		CALL bend_matrix((9), WDWA)
		WDWA_inv(1:3,1:3) = inv(WDWA(1:3,1:3))
	
		bA = matmul(WDWA_inv,WDyA)
		alpha(i) = bA(2,1)
		domeffect(i) = bA(3,1)
	END DO

	DEALLOCATE(WA)
END IF

!!! Calculate for each interaction, which part of effect goes to additive effect and which part to dominance effects
!!! Re-estimate alpha's and dominance effect with interactions using NOIA approach
!!! Estimate additive, dominance and interaction variance
IF (Epistasis=='Yes') then
	ALLOCATE(D(9,9))
	ALLOCATE(W(9,9))
	ALLOCATE(WA(3,3))
	ALLOCATE(WB(3,3))
	ALLOCATE(y(9,1))
	ALLOCATE(Bmat(9,9))

	ALLOCATE(WDW(9,9))
	ALLOCATE(U(9,9))
	ALLOCATE(ev(9))
	ALLOCATE(WDy(9,1))
	ALLOCATE(WDW_inv(9,9))
	ALLOCATE(b(9,1))

	ALLOCATE(BWD(9,9))
	ALLOCATE(WB_2(9,9))
	ALLOCATE(V(9,9))

	ALLOCATE(NOIA_Effect(nInteractions,11))
	ALLOCATE(NOIA_Var(nInteractions,9))
	DO i = 1, nInteractions
		D = 0
		W = 0 
		WA = 0
		WB = 0
		y = 0
		Bmat = 0
		WDW = 0
		WDy = 0
		WDW_inv = 0
		b = 0
		BWD = 0
		WB_2 = 0
		V = 0
		LocusA = Int_Effect(i,2)
		LocusB = Int_Effect(i,1)
!		WRITE(*,*) 'Interaction ', i, ', between locus ', LocusA, ' and ', LocusB 
		pA00 = Geno_Freq(LocusA,1)			! Genotype frequency of AA
		pA01 = Geno_Freq(LocusA,2)			! Genotype frequency of Aa
		pA11 = Geno_Freq(LocusA,3)			! Genotype frequency of aa
		IF (pA11 == 0.00) then
			pA00 = 0.998001
			Geno_Freq(LocusA,1) = pA00
			pA01 = 0.001998
			Geno_Freq(LocusA,2) = pA01
			pA11 = 0.000001
			Geno_Freq(LocusA,3) = pA11
!		ELSE IF (pA01 == 1.00) then
!			pA00 = 0.000001
!			Geno_Freq(LocusA,1) = pA00
!			pA01 = 0.999998
!			Geno_Freq(LocusA,2) = pA01
!			pA11 = 0.000001
!			Geno_Freq(LocusA,3) = pA11
		ELSE IF (pA00 == 0.00) then
			pA00 = 0.000001
			Geno_Freq(LocusA,1) = pA00
			pA01 = 0.001998
			Geno_Freq(LocusA,2) = pA01
			pA11 = 0.998001
			Geno_Freq(LocusA,3) = pA11
		END IF
		pB00 = Geno_Freq(LocusB,1)
		pB01 = Geno_Freq(LocusB,2)
		pB11 = Geno_Freq(LocusB,3)
		IF (pB11 == 0.00) then
			pB00 = 0.998001
			Geno_Freq(LocusB,1) = pB00
			pB01 = 0.001998
			Geno_Freq(LocusB,2) = pB01
			pB11 = 0.000001
			Geno_Freq(LocusB,3) = pB11
!		ELSE IF (pB01 == 1.00) then
!			pB00 = 0.000001
!			Geno_Freq(LocusB,1) = pB00
!			pB01 = 0.999998
!			Geno_Freq(LocusB,2) = pB01
!			pB11 = 0.000001
!			Geno_Freq(LocusB,3) = pB11
		ELSE IF (pB00 == 0.00) then
			pB00 = 0.000001
			Geno_Freq(LocusB,1) = pB00
			pB01 = 0.001998
			Geno_Freq(LocusB,2) = pB01
			pB11 = 0.998001
			Geno_Freq(LocusB,3) = pB11
		END IF
		D(1,1) = pB00 * pA00
		D(2,2) = pB00 * pA01
		D(3,3) = pB00 * pA11
		D(4,4) = pB01 * pA00
		D(5,5) = pB01 * pA01
		D(6,6) = pB01 * pA11
		D(7,7) = pB11 * PA00
		D(8,8) = pB11 * PA01
		D(9,9) = pB11 * PA11
		WA(1,1) = 1
		WA(2,1) = 1
		WA(3,1) = 1
		WA(1,2) = (0-pA01 - 2*pA11)
		WA(2,2) = (1-pA01 - 2*pA11)
		WA(3,2) = (2-pA01 - 2*pA11)
		WA(1,3) = -(2*pA01*pA11) / (pA00+pA11-(pA00-pA11)**2)
		WA(2,3) = (4*pA00*pA11) / (pA00+pA11-(pA00-pA11)**2)
		WA(3,3) = -(2*pA00*pA01) / (pA00+pA11-(pA00-pA11)**2)
		WB(1,1) = 1
		WB(2,1) = 1
		WB(3,1) = 1
		WB(1,2) = (0-pB01 - 2*pB11)
		WB(2,2) = (1-pB01 - 2*pB11)
		WB(3,2) = (2-pB01 - 2*pB11)
		WB(1,3) = -(2*pB01*pB11) / (pB00+pB11-(pB00-pB11)**2)
		WB(2,3) = (4*pB00*pB11) / (pB00+pB11-(pB00-pB11)**2)
		WB(3,3) = -(2*pB00*pB01) / (pB00+pB11-(pB00-pB11)**2)
		W(1,1) = WB(1,1) * WA(1,1)
		W(2,1) = WB(1,1) * WA(2,1)
		W(3,1) = WB(1,1) * WA(3,1)
		W(1,2) = WB(1,1) * WA(1,2)
		W(2,2) = WB(1,1) * WA(2,2)
		W(3,2) = WB(1,1) * WA(3,2)
		W(1,3) = WB(1,1) * WA(1,3)
		W(2,3) = WB(1,1) * WA(2,3)
		W(3,3) = WB(1,1) * WA(3,3)
		W(4,1) = WB(2,1) * WA(1,1)
		W(5,1) = WB(2,1) * WA(2,1)
		W(6,1) = WB(2,1) * WA(3,1)
		W(4,2) = WB(2,1) * WA(1,2)
		W(5,2) = WB(2,1) * WA(2,2)
		W(6,2) = WB(2,1) * WA(3,2)
		W(4,3) = WB(2,1) * WA(1,3)
		W(5,3) = WB(2,1) * WA(2,3)
		W(6,3) = WB(2,1) * WA(3,3)
		W(7,1) = WB(3,1) * WA(1,1)
		W(8,1) = WB(3,1) * WA(2,1)
		W(9,1) = WB(3,1) * WA(3,1)
		W(7,2) = WB(3,1) * WA(1,2)
		W(8,2) = WB(3,1) * WA(2,2)
		W(9,2) = WB(3,1) * WA(3,2)
		W(7,3) = WB(3,1) * WA(1,3)
		W(8,3) = WB(3,1) * WA(2,3)
		W(9,3) = WB(3,1) * WA(3,3)

		W(1,4) = WB(1,2) * WA(1,1)
		W(2,4) = WB(1,2) * WA(2,1)
		W(3,4) = WB(1,2) * WA(3,1)
		W(1,5) = WB(1,2) * WA(1,2)
		W(2,5) = WB(1,2) * WA(2,2)
		W(3,5) = WB(1,2) * WA(3,2)
		W(1,6) = WB(1,2) * WA(1,3)
		W(2,6) = WB(1,2) * WA(2,3)
		W(3,6) = WB(1,2) * WA(3,3)
		W(4,4) = WB(2,2) * WA(1,1)
		W(5,4) = WB(2,2) * WA(2,1)
		W(6,4) = WB(2,2) * WA(3,1)
		W(4,5) = WB(2,2) * WA(1,2)
		W(5,5) = WB(2,2) * WA(2,2)
		W(6,5) = WB(2,2) * WA(3,2)
		W(4,6) = WB(2,2) * WA(1,3)
		W(5,6) = WB(2,2) * WA(2,3)
		W(6,6) = WB(2,2) * WA(3,3)
		W(7,4) = WB(3,2) * WA(1,1)
		W(8,4) = WB(3,2) * WA(2,1)
		W(9,4) = WB(3,2) * WA(3,1)
		W(7,5) = WB(3,2) * WA(1,2)
		W(8,5) = WB(3,2) * WA(2,2)
		W(9,5) = WB(3,2) * WA(3,2)
		W(7,6) = WB(3,2) * WA(1,3)
		W(8,6) = WB(3,2) * WA(2,3)
		W(9,6) = WB(3,2) * WA(3,3)
	
		W(1,7) = WB(1,3) * WA(1,1)
		W(2,7) = WB(1,3) * WA(2,1)
		W(3,7) = WB(1,3) * WA(3,1)
		W(1,8) = WB(1,3) * WA(1,2)
		W(2,8) = WB(1,3) * WA(2,2)
		W(3,8) = WB(1,3) * WA(3,2)
		W(1,9) = WB(1,3) * WA(1,3)
		W(2,9) = WB(1,3) * WA(2,3)
		W(3,9) = WB(1,3) * WA(3,3)
		W(4,7) = WB(2,3) * WA(1,1)
		W(5,7) = WB(2,3) * WA(2,1)
		W(6,7) = WB(2,3) * WA(3,1)
		W(4,8) = WB(2,3) * WA(1,2)
		W(5,8) = WB(2,3) * WA(2,2)
		W(6,8) = WB(2,3) * WA(3,2)
		W(4,9) = WB(2,3) * WA(1,3)
		W(5,9) = WB(2,3) * WA(2,3)
		W(6,9) = WB(2,3) * WA(3,3)
		W(7,7) = WB(3,3) * WA(1,1)
		W(8,7) = WB(3,3) * WA(2,1)
		W(9,7) = WB(3,3) * WA(3,1)
		W(7,8) = WB(3,3) * WA(1,2)
		W(8,8) = WB(3,3) * WA(2,2)
		W(9,8) = WB(3,3) * WA(3,2)
		W(7,9) = WB(3,3) * WA(1,3)
		W(8,9) = WB(3,3) * WA(2,3)
		W(9,9) = WB(3,3) * WA(3,3)	
	
		y(1,1) = Int_Effect(i,3)
		y(2,1) = Int_Effect(i,4)
		y(3,1) = Int_Effect(i,5)
		y(4,1) = Int_Effect(i,6)
		y(5,1) = Int_Effect(i,7)
		y(6,1) = Int_Effect(i,8)
		y(7,1) = Int_Effect(i,9)
		y(8,1) = Int_Effect(i,10)
		y(9,1) = Int_Effect(i,11)
	
		WDW = matmul(matmul(transpose(W),D),W)
		WDy = matmul(matmul(transpose(W),D),y)
	
		U=WDW
		call eig(U, ev, 'vectors')
		ev_min=minval(ev)
	
		IF(ev_min < 10e-6) then
!			WRITE(*,*) 'Interaction ', i, ' , matrix not positive definite'
			DO j = 1, 9
				WDW(j,j) = WDW(j,j) + 0.00000001
			END DO
		END IF
!		CALL bend_matrix((9), WDW)
	
		WDW_inv(1:9,1:9) = inv(WDW(1:9,1:9))
	
		b = matmul(WDW_inv,WDy)
		NOIA_Effect(i,1) = LocusA
		NOIA_Effect(i,2) = LocusB
		NOIA_Effect(i,3:11) = b(1:9,1)
	
		Bmat(1,1) = b(1,1)
		Bmat(2,2) = b(2,1)
		Bmat(3,3) = b(3,1)
		Bmat(4,4) = b(4,1)
		Bmat(5,5) = b(5,1)
		Bmat(6,6) = b(6,1)
		Bmat(7,7) = b(7,1)
		Bmat(8,8) = b(8,1)
		Bmat(9,9) = b(9,1)
	
		BWD = matmul(matmul(transpose(Bmat),transpose(W)),D)
		WB_2 = matmul(W,Bmat)
	
		V = matmul(BWD,WB_2)
	
		NOIA_Var(i,1) = LocusA
		NOIA_Var(i,2) = LocusB
		NOIA_Var(i,3) = V(2,2) + V(4,4)			! Additive variance
		NOIA_Var(i,4) = V(3,3) + V(7,7)			! Dominance variance
		NOIA_Var(i,5) = V(5,5)					! Additive x Additive variance
		NOIA_Var(i,6) = V(6,6) + V(8,8)			! Additive x Dominance variance
		NOIA_Var(i,7) = V(9,9)					! Dominance x Dominance variance
		NOIA_Var(i,8) = NOIA_Var(i,3) + NOIA_Var(i,4) + NOIA_Var(i,5)			! Epistatic variance
		NOIA_Var(i,9) = NOIA_Var(i,1) + NOIA_Var(i,2) + NOIA_Var(i,6)			! Genetic variance
	
		alpha(LocusA) = alpha(LocusA) + b(2,1)
		domeffect(LocusA) = domeffect(LocusA) + b(3,1)
	
		alpha(LocusB) = alpha(LocusB) + b(4,1)
		domeffect(LocusB) = domeffect(LocusB) + b(7,1)
	
	END DO
END IF	

OPEN(UNIT=41, FILE=NOIA_Alpha_File, ACTION='WRITE', STATUS='UNKNOWN')
DO i = 1, nQTL
	WRITE(41,*) i, alpha(i), domeffect(i)
END DO
CLOSE(41)

ALLOCATE(TGV_NOIA((NrMating*noff),4))
TGV_NOIA = 0
	
DO i = 1, NrMating*noff
	DO j = 1, nQTL
		TGV_NOIA(i,1) = TGV_NOIA(i,1) + (QTL_offspring(i,j)-Geno_Freq(j,2)-2*Geno_Freq(j,3))*alpha(j)
	END DO
END DO

!IF (Dominance=='Yes') then
	DO i = 1, NrMating*noff
		DO j = 1, nQTL
			IF(Allel_Freq(j,1) == 1) CYCLE
			IF(Allel_Freq(j,2) == 0) CYCLE		
			IF(Geno_Freq(j,1) ==0) then
				Geno_Freq(j,1) = 0.000001
			ELSE IF (Geno_Freq(j,2) ==0) then
				Geno_Freq(j,2) = 0.000001
			ELSE IF (Geno_Freq(j,3) ==0) then
				Geno_Freq(j,3) = 0.000001
			END IF
			Dummy1 = Geno_Freq(j,1)-Geno_Freq(j,3)
			Dummy2 = Dummy1**2
			Dummy3 = Geno_Freq(j,1)+Geno_Freq(j,3) - Dummy2

			IF (QTL_offspring(i,j) ==0) then
				TGV_NOIA(i,2) = TGV_NOIA(i,2) - ((2*Geno_Freq(j,2)*Geno_Freq(j,3))/Dummy3)*domeffect(j)

			ELSE IF (QTL_offspring(i,j) ==1) then
				TGV_NOIA(i,2) = TGV_NOIA(i,2) + ((4*Geno_Freq(j,1)*Geno_Freq(j,3))/Dummy3)*domeffect(j)

			ELSE IF (QTL_offspring(i,j) ==2) then
				TGV_NOIA(i,2) = TGV_NOIA(i,2) - ((2*Geno_Freq(j,1)*Geno_Freq(j,2))/Dummy3)*domeffect(j)
				
			END IF
		END DO
	END DO
!END IF

TGV_NOIA(:,4) = TGV(:,4)
TGV_NOIA(:,3) = TGV(:,4) - TGV_NOIA(:,1) - TGV_NOIA(:,2)

ALLOCATE(Var_TGV_NOIA(4))
DO i = 1, 4
	Var_TGV_NOIA(i) = var((NrMating*noff),TGV_NOIA(:,i))
END DO

!! Calculate mutational variance
!OPEN(UNIT=101, FILE='Test.txt', ACTION='WRITE', STATUS='UNKNOWN')

MutVar = 0
Do i = 1, NnewMut
	MutVar = MutVar + alpha(NewMutation(i,2))*alpha(NewMutation(i,2))
!	WRITE(101,'(I5, I5, 2F18.8)') i, NewMutation(i,2), alpha(NewMutation(i,2)), alpha(NewMutation(i,2))*alpha(NewMutation(i,2))
END DO
!CLOSE(101)

OPEN(UNIT=61, FILE=SimVar_File, ACTION='WRITE', STATUS='UNKNOWN')
WRITE(61,'(A10,5(F18.8,X))') ' Var_TGV is ', Var_TGV(1:4)
WRITE(61,'(A10,1(F18.8,X))') ' Var_Env is ', var((NrMating*noff),Env(:,1))
WRITE(61,'(A10,1(F18.8,X))') ' Var_Phen is ', var((NrMating*noff),Phen(:,1))
WRITE(61,'(A10,5(F18.8,X))') ' Var_TGV_NOIA is ', Var_TGV_NOIA(1:4)
WRITE(61,'(A20,F18.8)') ' Var Mutation is ', MutVar/(NrMating*noff)
IF (Epistasis=='Yes') then
	WRITE(61,'(A10,5(F18.8,X))') ' Var_TGV2 is ', Var_TGV2(1:4)
END IF
CLOSE(61)
WRITE(*,'(A10,5(F18.8,X))') ' Var_TGV_NOIA is ', Var_TGV_NOIA(1:4)

OPEN(UNIT=51, FILE=TBV_File, ACTION='WRITE', STATUS='UNKNOWN')
	
DO i = 1, (NrMating*noff)
	WRITE(51,'(I10,X,14(F15.7,X))') ID_offspring(i), TGV_NOIA(i,1), TGV_NOIA(i,2), TGV_NOIA(i,3), TGV_NOIA(i,4)
END DO
CLOSE(51)


OPEN(UNIT=71, FILE='NextGeneration.inp', ACTION='WRITE', STATUS='UNKNOWN')
WRITE(71,'(i3)') nGen+1
WRITE(71,'(A25)') trim(Mapfile)
WRITE(71,'(i3,x,A35)') NrMating*noff_male, trim(GenoMale_Off_File)
WRITE(71,'(i3,x,A35)') NrMating*noff_female, trim(GenoFemale_Off_File)
IF(MethodSel_Sires=='EBV' .OR. MethodSel_Sires=='GEBV') then
	WRITE(71,'(i3,x,A8,x,A35)') nSires_sel, trim(MethodSel_Sires), trim(EBV_Sires_File)
ELSE 
	WRITE(71,'(i3,x,A8)') nSires_sel, trim(MethodSel_Sires)
END IF
IF (MethodSel_Dams=='EBV' .OR. MethodSel_Sires=='GEBV') then
	WRITE(71,'(i3,x,A8,x,A35)') nDams_sel, trim(MethodSel_Dams), trim(EBV_Dams_File)
ELSE 
	WRITE(71,'(i3,x,A8)') nDams_sel, trim(MethodSel_Dams)
END IF
WRITE(71,'(i3,x,i3)') Dam_per_Sire, Sire_per_Dam
WRITE(71,'(i3,x,i3,x,i3)') noff, noff_male, noff_female
WRITE(71,'(i8)') StartID + 10000
WRITE(71,'(A3,x,A3,x,A3)') Additivity, Dominance, Epistasis
IF (Dominance=='Yes' .AND. Epistasis=='Yes') then
	WRITE(71,'(A30,x,A30,x,A30)') trim(AddEffects_File), trim(DomEffects_File), trim(IntEffects_File)
ELSE IF (Dominance=='Yes' .AND. Epistasis=='No') then
	WRITE(71,'(A30,X,A30)') trim(AddEffects_File), trim(DomEffects_File)
ELSE IF (Dominance=='No' .AND. Epistasis=='Yes') then
	WRITE(71,'(A30,x,A30)') trim(AddEffects_File), trim(IntEffects_File)
ELSE IF (Dominance=='No' .AND. Epistasis=='No') then
	WRITE(71,'(A30)') trim(AddEffects_File)
END IF
WRITE(71,'(A30)') trim(VarComp_File)
WRITE(71,'(F12.8)') Mut_Rate
WRITE(71,'(F12.8,X,I8)') NNewMut_Ind, LastMut
CLOSE(71)

OPEN(UNIT=72, FILE='Seed_NextGen.dat', ACTION='WRITE', STATUS='UNKNOWN')
WRITE(72,*) seed
CLOSE(72)

Contains

! -------------------------------------------------------------------------------------------------------------------------------------------------	
! Subroutine perm
! -------------------------------------------------------------------------------------------------------------------------------------------------	
	
      subroutine perm(s,iseed)
      implicit none
      INTEGER (KIND=4), DIMENSION (:) :: s
      integer :: p(size(s,1))
      integer :: n,i,j,k,jj,ii,istart,last,iseed
      REAL(KIND=4) :: ran2

      n=size(s,1)
      do 1 i=2,n
1       p(i-1)=i
      istart=1
      p(n)=0
      j=0
      do 2 i=n,2,-1
         k=int(ran2(iseed)*i)+1
         j=j+1
         if(k.eq.1) then
            s(j)=istart
            istart=p(istart)
            else
               jj=istart
               do 3 ii=1,k-1
                  last=jj
3                jj=p(jj)
               s(j)=jj
               p(last)=p(jj)
               endif
2      continue
      s(n)=istart
      return
      end subroutine perm
! -------------------------------------------------------------------------------------------------------------------------------------------------	

! -------------------------------------------------------------------------------------------------------------------------------------------------	
! Subroutine ggnml
! -------------------------------------------------------------------------------------------------------------------------------------------------	
	  
	subroutine ggnml(iseed,n,a)
	IMPLICIT NONE
	REAL, DIMENSION (:) :: a
	REAL :: NINT,b,gasdev2
	INTEGER :: iseed,n,l,i,nn

	nn=nint(n/2.)
	l=0
	do i=1,nn
		a(l+1)=gasdev2(iseed,b)
		if(L+2.le.n)a(l+2)=b
			l=l+2
	end do
	return
	end subroutine ggnml

! -------------------------------------------------------------------------------------------------------------------------------------------------	

! -------------------------------------------------------------------------------------------------------------------------------------------------	
! Subroutine bend_matrix
! -------------------------------------------------------------------------------------------------------------------------------------------------	

subroutine bend_matrix(n, a)
 use eig_m
 implicit none
 !declarations
 INTEGER :: n, i, j, k, l
 INTEGER :: br, ncpu
 REAL(KIND=8), DIMENSION(n, n) :: a
 REAL(KIND=8), DIMENSION(n, n) :: U !, D
 !local
 REAL(KIND=8) :: myone = 1.d0
 REAL(KIND=8) :: myzero = 0.d0
 REAL(KIND=8), DIMENSION(n) :: ev , D, diff
 REAL(KIND=8), DIMENSION(n, n) :: ai
 REAL(KIND=8) :: ev_min, tmp, epsilon, min_val, tmp_a
! LOGICAL :: skip_eig_value
 LOGICAL, DIMENSION(n) :: adjusted
 
	epsilon = 10e-6
	U = a
    call eig(U, ev, 'vectors') !output: U is matrix of eigenvectors; ev is vector with eigenvalues
	
    ev_min=minval(ev)
!    print *,' The minimum eigenvalue before bending the G-matrix is ',ev_min
    if(ev_min < epsilon)then
		l = 0
        do
			l = l + 1
			D = 0.0
			min_val = epsilon
			adjusted = .false.
			diff = .0
			do i=1,n
				if ( ev(i) <= epsilon ) then
					adjusted(i) = .true.
					D(i) = sqrt(epsilon)
					diff(i) = epsilon - ev(i)
				else		 
					D(i) = sqrt(ev(i))
				end if	 
			end do
 !         a = matmul( U , matmul ( D, transpose ( U )  ) )	!this requires 2 x n^3 multiplications - 1/2 x ( n^2 + n^3 ) after "tuning" => but this option requires to store another n x n matrix
!		  a = 0.0
		  !the following requires "only" 1/2 x ( n + n^3 ) multiplications
!	      do i = 1, n
!	        do j = 1, n
!		      U(i,j) = U(i,j) * D(j)
!		    end do
!		  end do
		  !memory used could be reduced by storing a as a vector
			do i = 1, n
				do j = 1, i !n
					tmp_a = a(i,j)
					do k = 1, n
						if ( adjusted(k)) then
							tmp_a = tmp_a + (U(i,k) * diff(k) * U(j,k))
						end if
					end do
					a(i,j) = tmp_a
					a(j,i) = tmp_a
				end do
			end do		  
			U = a
			
			call eig(U, ev, 'vectors') !output: a is matrix of eigenvectors; ev is vector with eigenvalues
		
			ev_min=minval(ev)
	
			IF (2*ev_min > epsilon) then
				EXIT
			ELSE 
				print *,' Number of times this matrix is bended: ',l,ev_min
			END IF
 			
		end do
	end if

 end subroutine bend_matrix
! -------------------------------------------------------------------------------------------------------------------------------------------------	
 
END Program NewGen

!!=================================================================================================================================================
!! 					FUNCTIES
!!=================================================================================================================================================

! -------------------------------------------------------------------------------------------------------------------------------------------------	
! Functie RAN2, nodig voor de subroutine perm
! -------------------------------------------------------------------------------------------------------------------------------------------------	
	  
      FUNCTION RAN2(IDUM)
!  c     RAN2, Numerical Recepes 2dn edition 1992
!      implicit none
      INTEGER :: idum,IM1,IM2,IMM1,IA1,IA2,IQ1,IQ2,IR1,IR2,NTAB,NDIV
      REAL :: AM,EPS,RNMX
      REAL(KIND=4) :: RAN2  !RAN2 added
      PARAMETER (IM1=2147483563,IM2=2147483399,AM=1./IM1,IMM1=IM1-1,  &
     IA1=40014,IA2=40692,IQ1=53668,IQ2=52774,IR1=12211,IR2=3791,     &
     NTAB=32,NDIV=1+IMM1/NTAB,EPS=1.2e-7,RNMX=1.-EPS)
     INTEGER :: idum2,j,k,iv(NTAB),iy
      SAVE iv,iy,idum2
      DATA idum2/123456789/, iv/NTAB*0/, iy/0/
      if (idum.le.0) then
          idum=max(-idum,1)
          idum2=idum
          do 11 j=NTAB+8,1,-1
            k=idum/IQ1
            idum=IA1*(idum-k*IQ1)-k*IR1
            if (idum.lt.0) idum=idum+IM1
            if (j.le.NTAB) iv(j)=idum
11      continue
          iy=iv(1)
      endif
      k=idum/IQ1
      idum=IA1*(idum-k*IQ1)-k*IR1
      if (idum.lt.0) idum=idum+IM1
      k=idum2/IQ2
      idum2=IA2*(idum2-k*IQ2)-k*IR2
      if (idum2.lt.0) idum2=idum2+IM2
      j=1+iy/NDIV
      iy=iv(j)-idum2
      iv(j)=idum
      if(iy.lt.1)iy=iy+IMM1 !problem: iy has no value
      ran2=min(AM*iy,RNMX)
      return
      END FUNCTION	

! -------------------------------------------------------------------------------------------------------------------------------------------------	
! Functie GASDEV, trekt random getallen uit een normale verdeling
! -------------------------------------------------------------------------------------------------------------------------------------------------	
		
	        FUNCTION GASDEV(IDUM)
!       Returns a normally distributed deviate with zero mean and unit variance,
!         using RAN2(IDUM) as the source of uniform deviates
        implicit none
        INTEGER :: IDUM,ISET
        REAL(KIND=8) :: GASDEV,V1,V2,FAC,R,GSET
		REAL(KIND=4) :: RAN2
!         DATA ISET/0/
!         IF (ISET.EQ.0) THEN
801              V1=2.*RAN2(IDUM)-1.
                   V2=2.*RAN2(IDUM)-1.
                R=V1**2+V2**2
                IF(R.GE.1..OR.R.EQ.0.)GO TO 801
                FAC=SQRT(-2.*LOG(R)/R)
                GSET=V1*FAC
                GASDEV=V2*FAC
                ISET=1
!        ELSE
!                 GASDEV=GSET
!        ISET=0
!         END IF
        RETURN
          END function
!  (C) Copr. 1986-92 Numerical Recipes Software 6!+'21%0{%&1++L)*


      FUNCTION GASDEV2(IDUM,gset)
      IMPLICIT NONE
      REAL :: V1,V2,R,FAC,GSET,GASDEV2
      REAL(KIND=4) :: RAN2
      INTEGER :: IDUM

1       V1=2.*RAN2(IDUM)-1.
        V2=2.*RAN2(IDUM)-1.
        R=V1**2+V2**2
        IF(R.GE.1.)GO TO 1
        FAC=SQRT(-2.*LOG(R)/R)
        GSET=V1*FAC
        GASDEV2=V2*FAC
      RETURN
      END FUNCTION
	  
! -------------------------------------------------------------------------------------------------------------------------------------------------	
! Functie Var, berekent de variantie
! -------------------------------------------------------------------------------------------------------------------------------------------------	
	  
	FUNCTION VAR(n,arr1)

	IMPLICIT NONE
	integer :: i,n
	REAL(KIND=8), dimension(n) :: arr1
	REAL(KIND=8) :: sumx,sumx2,sumy,sumy2,sumxy2
	REAL(KIND=8) :: var

	sumx=0.0; sumx2=0.0; sumy=0.0; sumy2=0.0; sumxy2=0.0
	do i=1,n
		sumx=sumx+arr1(i)
		sumx2=sumx2+arr1(i)**2
	end do
	
	var=0.0
	var=(sumx2-sumx**2/n)/(n-1)

	END FUNCTION
