# Supplementary material for: The long-term effects of genomic selection: 2. Changes in allele frequencies of causal loci and new mutations
Source: Genetics. 2023 Jul 28;225(1):iyad141. doi: 10.1093/genetics/iyad141 (PMC10471209; doi:10.1093/genetics/iyad141)
Supplement: iyad141_Supplementary_Data [file iyad141_supplementary_data.zip › File_S6_GENETICS-2023-306366/SupplementalFile6/NextGeneration_Gen1_Add.inp]

1														#Short title of scenario (max: 10 characters)
Mapfile_QTL+SNP.txt											#Mapfile with QTL and SNPs (Name, Chr, position, nr, AFreq, SNP:0/QTL:1)
100 Gen0_Genotypes_Sires_SNP_QTL.txt						#Number of sires and genotype file of sires with QTL and SNPs
100 Gen0_Genotypes_Dams_SNP_QTL.txt						#Number of dams and genotype file of dams with QTL and SNPs
100 RANDOM													#Number or sires to generate next generation, method of selection: RANDOM, EBV or GEBV. IF EBV or GEBV, filename of EBV-file (i, (G)EBV), ordered)
100 RANDOM													#Number or dams to generate next generation, method of selection: RANDOM, EBV or GEBV. IF EBV or GEBV, filename of EBV-file (i, (G)EBV), ordered)
1 1															#Mating ratio: number of dams per sire and number of sires per dam
10 5 5 														#Number of offspring, number of male offspring, number of female offspring
1000000														#Start of ID for offspring	
Yes No No													#Indicating whether simulating: additive effects, dominance effects, interaction effects
AdditiveEffects.txt 										#File with Additive effects (i, effect), dominance effects (i, effect), interaction effects (i, j, effect1, effect2, ..., effect9)
VarianceComponents.txt										#File with variance components
0.0000000													#Recurrent mutation_rate at segragating loci
0.6															#Average number of new mutations per individual
