# Supplementary material for: The long-term effects of genomic selection: 2. Changes in allele frequencies of causal loci and new mutations
Source: Genetics. 2023 Jul 28;225(1):iyad141. doi: 10.1093/genetics/iyad141 (PMC10471209; doi:10.1093/genetics/iyad141)
Supplement: iyad141_Supplementary_Data [file iyad141_supplementary_data.zip › File_S6_GENETICS-2023-306366/SupplementalFile6/Phenotypes_from_QMSim.f90]

include 'eig.f90'
include 'solve.f90'

!! Reads in QMSim files, when assuming NOT all animals in the pedigree are in the genotype file
Program SimPhen
USE eig_m
USE solve_mod

IMPLICIT NONE

INTEGER :: i, j, k, io
INTEGER :: i_tel, j_tel
INTEGER :: teller, teller2, teller3, tel1, tel2, tel_Round
INTEGER :: GenSel, NrSireSel, NrDamSel
INTEGER :: nQTL, nSNP, nLoci_Fixed
INTEGER :: nbin_SNP
INTEGER :: Perc_Add, Perc_Dom, Perc_Int
INTEGER :: seed, iseed
INTEGER :: Generation, nwdr
INTEGER :: Gen, nGen, nInd, nIndGen
INTEGER :: ID, Sire, Dam
INTEGER :: nMale, nFemale
INTEGER :: nDam, nSire
INTEGER :: nMarker, ncanQTL, ncanLoci
INTEGER :: chr
INTEGER :: ncanSNP, nsel_bin
INTEGER :: nAdd_Loci, nDom_Loci, nInt_Loci, nInt_Loci2
INTEGER :: Dim_IntMat, Count_NoInt, Total_NoInt

INTEGER, ALLOCATABLE, DIMENSION(:) :: words
INTEGER, ALLOCATABLE, DIMENSION (:) :: sel
INTEGER, ALLOCATABLE, DIMENSION (:) :: Sel_Sire, Sel_Dam
INTEGER, ALLOCATABLE, DIMENSION (:) :: pat, mat, Geno
INTEGER, ALLOCATABLE, DIMENSION (:) :: CanQTL, Sel_QTL, QTL_sel
INTEGER, ALLOCATABLE, DIMENSION (:) :: CanLoci, Sel_Loci, Loci_Mut2
INTEGER, ALLOCATABLE, DIMENSION (:) :: CanSNP, SNP_sel, QTL_SNP_sel
INTEGER, ALLOCATABLE, DIMENSION (:) :: teller_bin, nsel_bin_vec
INTEGER, ALLOCATABLE, DIMENSION (:) :: Sel_AddLoci, Sel_DomLoci, Sel_IntLoci, Sel_IntLoci_Mat, Sel_IntLoci_Mat2
INTEGER, ALLOCATABLE, DIMENSION (:) :: Dummy, Sum_IntLociMat

INTEGER, ALLOCATABLE, DIMENSION(:,:) :: ID_Male, ID_Female, ID_Sire, ID_Dam
INTEGER, ALLOCATABLE, DIMENSION(:,:) :: QTLGeno
INTEGER, ALLOCATABLE, DIMENSION(:,:) :: Bin_SNP, Sel_SNP
INTEGER, ALLOCATABLE, DIMENSION(:,:) :: InteractionMatrix
INTEGER, ALLOCATABLE, DIMENSION(:,:) :: Loci_Mut

INTEGER, ALLOCATABLE, DIMENSION(:,:,:) :: Genotypes_Male, Genotypes_Female

REAL :: h2
REAL :: position
REAL :: Bin_size
REAL :: Avg_Add, Std_Add, Avg_DomD, Std_DomD
REAL :: rgam, Uni, ran2, var
REAL :: Var_Env, Var_Phen

REAL(KIND=8) :: Int_Par1, Int_Par2

REAL, ALLOCATABLE, DIMENSION (:) :: Count_Freq
REAL, ALLOCATABLE, DIMENSION (:) :: A_Effect, D_Degree, D_Effect, Int_Degree_temp
REAL, ALLOCATABLE, DIMENSION (:) :: Add_Loci, Dom_Loci, Int_Loci
REAL, ALLOCATABLE, DIMENSION (:) :: Sum_TGV, Var_TGV, Var_TGV2
REAL, ALLOCATABLE, DIMENSION (:) :: Env, Phen
REAL, ALLOCATABLE, DIMENSION (:) :: A_Effect_Epi, D_Effect_Epi 

REAL, ALLOCATABLE, DIMENSION (:,:) :: AFreq
REAL, ALLOCATABLE, DIMENSION (:,:) :: Int_Degree, Int_Effect
REAL, ALLOCATABLE, DIMENSION (:,:) :: TGV, TGV2
REAL, ALLOCATABLE, DIMENSION (:,:) :: y, b
REAL (KIND=8), ALLOCATABLE, DIMENSION (:,:) :: X, X_inv
REAL, ALLOCATABLE, DIMENSION (:,:) :: Int_Effect_Epi, m_Epi

CHARACTER(len=2) :: Sex
CHARACTER(LEN=3) :: Overlap
CHARACTER(LEN=3) :: Additivity, Dominance, Epistasis
CHARACTER(len=20) :: dist_QTL, dist_SNP, Dist_Int
CHARACTER(len=30) :: Name
CHARACTER(len=100) :: GenoIn_File, Data_File, Map_File, IntMat_File
CHARACTER(len=100) :: GenoUitQTL_males, GenoUitSNP_males, GenoUitQTL_females, GenoUitSNP_females, GenoUit_males, GenoUit_females, GenoUitSNP_males_females
CHARACTER(len=100) :: PhenoUit, QTLEffectsUit, VarComponents_File
CHARACTER(len=200) :: Line

LOGICAL, ALLOCATABLE, DIMENSION(:) :: Male_Log, Female_Log
LOGICAL, ALLOCATABLE, DIMENSION(:) :: QTL_sel_log, Loci_sel_log, SNP_sel_log, AddLoci_Log, DomLoci_Log, IntLoci_Log, IntLoci_Mat_Log

!!!!-------------------------------------------------------------------------------------------------------------------------------------------------------------------------------
!!!! Input for the program
OPEN(UNIT=11, FILE='SimPhenotypes.inp',ACTION='READ', STATUS='OLD')
READ(11,*) GenoIn_File
READ(11,*) Data_File
READ(11,*) Map_File
READ(11,*) GenSel
READ(11,*) NrSireSel, NrDamSel
READ(11,*) nQTL, dist_QTL, Overlap
READ(11,*) nLoci_Fixed
READ(11,*) nSNP, dist_SNP, nbin_SNP
READ(11,*) Additivity, Dominance, Epistasis
!IF (Additivity=='Yes') then
	READ(11,*) Perc_Add, Avg_Add, Std_Add
!END IF
IF (Dominance=='Yes') then
	READ(11,*) Perc_Dom, Avg_DomD, Std_DomD
END IF
IF (Epistasis=='Yes') then
	READ(11,*) Perc_Int, IntMat_File, Dim_IntMat
	READ(11,*) Dist_Int, Int_Par1, Int_Par2
END IF
READ(11,*) h2 
READ(11,*) GenoUitQTL_males, GenoUitSNP_males
READ(11,*) GenoUitQTL_females, GenoUitSNP_females
READ(11,*) GenoUit_males, GenoUit_females
READ(11,*) GenoUitSNP_males_females
READ(11,*) PhenoUit
READ(11,*) QTLEffectsUit
Read(11,*) VarComponents_File

CLOSE(11)

!!!! Read in Seed
OPEN(UNIT=1, FILE='Seed_SimPhenotypes.dat', STATUS='OLD')
READ(1,*) seed
CLOSE(1)
iseed = -seed

!!!!-------------------------------------------------------------------------------------------------------------------------------------------------------------------------------
!!!! Select randomly the number of sires and dams that will be used to produce the next generation
!!!!-------------------------------------------------------------------------------------------------------------------------------------------------------------------------------
!!!! Count the number of individuals and generations in the pedigree file, save the sex of each individual
OPEN(UNIT=12, FILE=Data_File, STATUS='OLD', ACTION='READ')
READ(12,*)
Generation = 0
nInd = 0
nGen = 0
nIndGen=0 
ALLOCATE(words(6))

DO 
	READ(12,'(A200)',iostat=io) Line
	IF (io/=0) EXIT
	Call wordlength(Line, nwdr, words)
	READ(Line(1:words(1)),'(I12)') ID
	READ(Line(words(1)+1:words(2)),'(I12)') Sire
	READ(Line(words(2)+1:words(3)),'(I12)') Dam
	READ(Line(words(3)+1:words(4)),'(A2)') Sex
	READ(Line(words(4)+1:words(5)), '(I4)') Gen
	nInd = nInd + 1
	IF (Gen /= Generation) then
		nGen = nGen + 1
		Generation = Gen
	END IF 
END DO
REWIND(12)
nIndGen = nInd/nGen

WRITE(*,*) 'Number of individuals in the data file is ', nInd
WRITE(*,*) 'Number of generations in the data file is ', nGen
WRITE(*,*) 'Number of individuals per generation in the data file is ', nIndGen

!!!! Create vectors with ID of males and females
ALLOCATE(ID_Male(nIndGen,2))
ALLOCATE(ID_Female(nIndGen,2))

nMale = 0
nFemale = 0
ID_Male = 0
ID_Female = 0
teller = 0 

READ(12,*)
DO i = 1, nInd
	READ(12,'(A200)',iostat=io) Line
	IF (io/=0) EXIT
	Call wordlength(Line, nwdr, words)
	READ(Line(words(4)+1:words(5)), '(I4)') Gen
	IF(Gen == GenSel) then
		teller = teller + 1
		READ(Line(1:words(1)),'(I12)') ID
		READ(Line(words(1)+1:words(2)),'(I12)') Sire
		READ(Line(words(2)+1:words(3)),'(I12)') Dam
		READ(Line(words(3)+1:words(4)),'(A2)') Sex
		READ(Line(words(4)+1:words(5)), '(I4)') Gen
		IF(Sex == 'M') then
			nMale = nMale + 1
			ID_Male(nMale,1) = teller
			ID_Male(nMale,2) = ID
		ELSE IF (Sex == 'F') then
			nFemale = nFemale + 1
			ID_Female(nFemale,1) = teller
			ID_Female(nFemale,2) = ID
		END IF
	END IF 
END DO
REWIND(12)
nIndGen = nInd/nGen

WRITE(*,*) 'Number of males in the selected generation is ', nMale
WRITE(*,*) 'Number of females in the selected generation is ', nFemale

!!!! Randomly select males and females to produce the next generation

ALLOCATE(sel(nMale))
DO i = 1, nMale
	sel(i) = i
END DO
Call perm(sel(1:nMale), iseed)

ALLOCATE(Sel_Sire(NrSireSel))
DO i = 1, NrSireSel 
	Sel_Sire(i) = ID_Male(sel(i),1)
END DO
DEALLOCATE(sel)
	
ALLOCATE(Male_Log(nIndGen))
Male_Log = .FALSE.
DO i = 1, NrSireSel
	Male_Log(Sel_Sire(i)) = .TRUE.
END DO
DEALLOCATE(Sel_Sire)
		
ALLOCATE(sel(nFemale))
DO i = 1, nFemale
	sel(i) = i
END DO
Call perm(sel(1:nFemale), iseed)

ALLOCATE(Sel_Dam(NrDamSel))
DO i = 1, NrDamSel 
	Sel_Dam(i) = ID_Female(sel(i),1)
END DO
DEALLOCATE(sel)
	
ALLOCATE(Female_Log(nIndGen))
Female_Log = .FALSE.
DO i = 1, NrDamSel
	Female_Log(Sel_Dam(i)) = .TRUE.
END DO
DEALLOCATE(Sel_Dam)

ALLOCATE(ID_Sire(NrSireSel,2))
ALLOCATE(ID_Dam(NrDamSel,2))

nDam = 0
nSire = 0
teller = 0

READ(12,*)
DO i = 1, nInd
	READ(12,'(A200)',iostat=io) Line
	IF (io/=0) EXIT
	Call wordlength(Line, nwdr, words)
	READ(Line(words(4)+1:words(5)), '(I4)') Gen
	IF(Gen == GenSel) then
		teller = teller + 1
		READ(Line(1:words(1)),'(I12)') ID
		READ(Line(words(1)+1:words(2)),'(I12)') Sire
		READ(Line(words(2)+1:words(3)),'(I12)') Dam
		READ(Line(words(3)+1:words(4)),'(A2)') Sex
		READ(Line(words(4)+1:words(5)), '(I4)') Gen
		IF(Male_Log(teller)) then
			nSire = nSire + 1
			ID_Sire(nSire,1) = teller
			ID_Sire(nSire,2) = ID
		ELSE IF (Female_Log(teller)) then
			nDam = nDam + 1
			ID_Dam(nDam,1) = teller
			ID_Dam(nDam,2) = ID
		END IF
	END IF 
END DO
CLOSE(12)

WRITE(*,*) 'Number of sires to generate the next generation is ', nSire
WRITE(*,*) 'Number of dams to generate the next generation is ', nDam

!!!!-------------------------------------------------------------------------------------------------------------------------------------------------------------------------------
!!!! Read genotypes from selected sires and dams and compute allele frequencies
!!!!-------------------------------------------------------------------------------------------------------------------------------------------------------------------------------
!!!! Count the number of markers
nMarker = 0
OPEN(UNIT=13, FILE=Map_File, STATUS='OLD', ACTION='READ')
READ(13,*)
DO
	READ(13,*,iostat=io) 
	IF(io/=0) EXIT
	nMarker = nMarker + 1
END DO
CLOSE(13)

WRITE(*,*) 'Number of markers is ', nMarker	

!!!! Create genotype matrices with three dimensions: nrInd, nrMarkers, paternal of maternal haplotype
!!!! One matrix for males, one for females
ALLOCATE(Pat(nMarker))
ALLOCATE(Mat(nMarker))
ALLOCATE(Geno(nMarker*2))

Pat = 0
Mat = 0
tel1 = 0
tel2 = 0

DO i = 1, nMarker
	Pat(i) = i*2-1
	Mat(i) = i*2
END DO

ALLOCATE(Genotypes_Male(NrSireSel,nMarker,2))
ALLOCATE(Genotypes_Female(NrDamSel,nMarker,2))

OPEN(UNIT=14, FILE=GenoIn_File, STATUS='OLD', ACTION='READ')
READ(14,*)
DO i = 1, nIndGen
	READ(14,*) ID, Geno  
	IF((Male_Log(i)) .OR. (Female_Log(i))) then 
		IF (Male_Log(i)) then
			tel1 = tel1+1
			IF(ID_Sire(tel1,2) /= ID) then
				WRITE(*,*) 'Something wrong with genotype or data file - Sire' , i
				EXIT
			END IF
			Genotypes_Male(tel1,1:nMarker,1) = Geno(Pat)
			Genotypes_Male(tel1,1:nMarker,2) = Geno(Mat)
		ELSE IF (Female_Log(i)) then
			tel2 = tel2 + 1
			IF(ID_Dam(tel2,2) /= ID) then
				WRITE(*,*) 'Something wrong with genotype or data file - Dam', i 
				EXIT
			END IF
			Genotypes_Female(tel2,1:nMarker,1) = Geno(Pat)
			Genotypes_Female(tel2,1:nMarker,2) = Geno(Mat)
		END IF
	END IF
END DO
CLOSE(14)

!!!! Compute allele frequencies from markers
ALLOCATE(Count_Freq(nMarker))
Count_Freq = 0.
DO i = 1, nMarker
	DO j = 1, NrSireSel
		Count_Freq(i) = Count_Freq(i) + real(Genotypes_Male(j,i,1))-1.
		Count_Freq(i) = Count_Freq(i) + real(Genotypes_Male(j,i,2))-1.
	END DO
	DO j = 1, NrDamSel
		Count_Freq(i) = Count_Freq(i) + real(Genotypes_Female(j,i,1))-1.
		Count_Freq(i) = Count_Freq(i) + real(Genotypes_Female(j,i,2))-1.
	END DO
END DO

ALLOCATE(AFreq(nMarker,2))
DO i = 1, nMarker
	AFreq(i,1) = i
	AFreq(i,2) = Count_Freq(i)/((NrSireSel+NrDamSel)*2)
END DO	

!!!!-------------------------------------------------------------------------------------------------------------------------------------------------------------------------------
!!!! Select the QTL from the segregating markers
!!!!-------------------------------------------------------------------------------------------------------------------------------------------------------------------------------
!!!! Candidate QTL should be segregating

teller = 0
ALLOCATE(CanQTL(nMarker))
DO i = 1, nMarker
	IF(AFreq(i,2) == 1.0000) CYCLE
	IF(AFreq(i,2) == 0.0000) CYCLE
	teller = teller+1	
	CanQTL(teller) = i
END DO
ncanQTL = teller

WRITE(*,*) 'The number of candidate QTL is ', ncanQTL
	
!!!! Select the QTL from the candidate QTL
IF (dist_QTL == 'Random') then
	ALLOCATE(sel(ncanQTL))
	DO i = 1, ncanQTL
		sel(i) = i
	END DO
	Call perm(sel(1:ncanQTL), iseed)
	
	ALLOCATE(Sel_QTL(nQTL))
	DO i = 1, nQTL 
		Sel_QTL(i) = CanQTL(sel(i))
	END DO
	DEALLOCATE(sel)
		
	ALLOCATE(QTL_sel_log(nMarker))
	QTL_sel_log = .FALSE.
	DO i = 1, nQTL
		QTL_sel_log(Sel_QTL(i)) = .TRUE.
	END DO
	DEALLOCATE(Sel_QTL)
	
!!!!-------------------------------------------------------------------------------------------------------------------------------------------------------------------------------
!!!! Select potential causal loci where mutation can take place from the non-segregating markers
!!!!-------------------------------------------------------------------------------------------------------------------------------------------------------------------------------
!!!! Potential causal loci should not be segregating

	teller = 0
	ALLOCATE(CanLoci(nMarker))
	DO i = 1, nMarker
		IF(AFreq(i,2) == 1.0000) then
			teller = teller+1	
			CanLoci(teller) = i
		ELSE IF(AFreq(i,2) == 0.0000) then
			teller = teller+1	
			CanLoci(teller) = i		
		END IF
	END DO
	ncanLoci = teller

	WRITE(*,*) 'The number of candidate loci that become causal after mutation is ', ncanLoci
	
	!!!! Select the loci from the candidate loci
	ALLOCATE(sel(ncanLoci))
	DO i = 1, ncanLoci
		sel(i) = i
	END DO
	Call perm(sel(1:ncanLoci), iseed)

	ALLOCATE(Sel_Loci(nLoci_Fixed))
	DO i = 1, nLoci_Fixed 
		Sel_Loci(i) = CanLoci(sel(i))
	END DO
	DEALLOCATE(sel)

	ALLOCATE(Loci_sel_log(nMarker))
	Loci_sel_log = .FALSE.
	DO i = 1, nLoci_Fixed
		Loci_sel_log(Sel_Loci(i)) = .TRUE.
	END DO
	DEALLOCATE(Sel_Loci)
	
!!!! Write mapfile of QTL	
	OPEN(UNIT=13, FILE=Map_File, STATUS='OLD')
	OPEN(UNIT=16, FILE='Mapfile_QTL.txt', STATUS='UNKNOWN',buffered='yes')
	READ(13,*)
	teller = 0	
	ALLOCATE(QTL_sel(nQTL+nLoci_Fixed))
	DO i = 1, nMarker
		READ(13,*) Name, Chr, position
		IF (QTL_sel_log(i)) then
			teller = teller+1
			QTL_sel(teller) = i
			WRITE(16,'(I10, X, A10, X, I2, X, F18.6, X, F18.2, X, F12.6, X, F12.6)') teller, Name, Chr, position, AFreq(i,1), AFreq(i,2), (1-AFreq(i,2))
		END IF
		IF (Loci_sel_log(i)) then
			teller = teller+1
			QTL_sel(teller) = i
			WRITE(16,'(I10, X, A10, X, I2, X, F18.6, X, F18.2, X, F12.6, X, F12.6)') teller, Name, Chr, position, AFreq(i,1), AFreq(i,2), (1-AFreq(i,2))
		END IF
	END DO
	CLOSE(13)
	CLOSE(16)
	
!!!! Write genotype files for QTL, one file for males, one for females	
!!!! Create Matrix with Genotypes of QTL 

	ALLOCATE(QTLGeno(NrSireSel+NrDamSel,nQTL+nLoci_Fixed+1))
	QTLGeno=0

	OPEN(Unit=21, FILE=GenoUitQTL_males, ACTION='WRITE', STATUS='UNKNOWN', buffered='yes')
	
	DO i=1,NrSireSel
		WRITE(21,'(I12,X, 30000(I1,X))') ID_Sire(i,2),Genotypes_Male(i,QTL_sel,1)
		QTLGeno(i,1) = ID_Sire(i,2)	
		QTLGeno(i,2:(nQTL+nLoci_Fixed+1)) = Genotypes_Male(i,QTL_sel,1)
		WRITE(21,'(I12,X, 30000(I1,X))') ID_Sire(i,2),Genotypes_Male(i,QTL_sel,2)
		QTLGeno(i,2:(nQTL+nLoci_Fixed+1)) = QTLGeno(i,2:(nQTL+nLoci_Fixed+1)) + Genotypes_Male(i,QTL_sel,2)-2
	END DO
	CLOSE(21)
	
	OPEN(Unit=22, FILE=GenoUitQTL_females, ACTION='WRITE', STATUS='UNKNOWN',buffered='yes')
	DO i=1,NrDamSel
		WRITE(22,'(I12,X, 30000(I1,X))') ID_Dam(i,2),Genotypes_Female(i,QTL_sel,1)
		QTLGeno((NrSireSel+i),1) = ID_Dam(i,2)	
		QTLGeno((NrSireSel+i),2:(nQTL+nLoci_Fixed+1)) = Genotypes_Female(i,QTL_sel,1)
		WRITE(22,'(I12,X, 30000(I1,X))') ID_Dam(i,2),Genotypes_Female(i,QTL_sel,2)
		QTLGeno((NrSireSel+i),2:(nQTL+nLoci_Fixed+1)) = QTLGeno((NrSireSel+i),2:(nQTL+nLoci_Fixed+1)) + Genotypes_Female(i,QTL_sel,2)-2
	END DO
	CLOSE(22)
ELSE
	WRITE(*,*) 'Not possible to select QTL from this distribution'
END IF

!!!!-------------------------------------------------------------------------------------------------------------------------------------------------------------------------------
!!!! Select SNPs from the segregating markers
!!!!-------------------------------------------------------------------------------------------------------------------------------------------------------------------------------
!!!! Overlap = Yes: SNPs can be QTL, Overlap = No: SNPs can not be QTL
ALLOCATE(CanSNP(nMarker))
ncanSNP = 0
teller = 0
IF(Overlap == 'Yes') then
	CanSNP = CanQTL
	ncanSNP = ncanQTL 
ELSE IF (Overlap == 'No') then
	DO i = 1, nMarker
		IF(QTL_sel_log(i)) CYCLE
		IF(AFreq(i,2) == 1.0000) CYCLE
		IF(AFreq(i,2) == 0.0000) CYCLE
		teller = teller+1	
		CanSNP(teller) = i
	END DO
	ncanSNP = teller
END IF
	
WRITE(*,*) 'The number of candidate SNP is ', ncanSNP


!!!! Select SNP from Uniform distribution
!!!! For this, the candidate SNPs have to be divided in bins, based on allele frequency	
If (Dist_SNP == 'Uniform') then	
	Bin_size = real(1) / real(nbin_SNP)
	WRITE(*,*) ' Size of the bins for selecting SNPs is ', Bin_size
	WRITE(*,*) ' Number of bins for selecting SNPs is ', nbin_SNP
	ALLOCATE(Bin_SNP(ncanSNP,(nbin_SNP)))
	ALLOCATE(teller_bin(nbin_SNP))
	teller_bin = 0
	Do i = 1, nMarker
		IF(QTL_sel_log(i)) CYCLE
		IF(AFreq(i,2) == 1.0000) CYCLE
		IF(AFreq(i,2) == 0.0000) CYCLE
		k = INT(AFreq(i,2)/Bin_size) + 1
		teller_bin(k) = teller_bin(k) + 1
		Bin_SNP(teller_bin(k),k) = AFreq(i,1)
	END DO
	
!!!! Write file with distribution of candidate SNPs over the bins
	OPEN(UNIT=31, FILE="Number_SNPs_Bin.txt", STATUS='UNKNOWN', ACTION='WRITE')
	DO i = 1, nbin_SNP
		WRITE(31,'(i4,2x,i6)') i, teller_bin(i)
	END DO
	CLOSE(31)
	
!!!! If first or last bins contain not enough candidate SNPs, they are merged with the neighboring bins	
	nsel_bin = nSNP / nbin_SNP
	ALLOCATE(nsel_bin_vec(nbin_SNP))
	nsel_bin_vec = nsel_bin
	
	IF (teller_bin(1) < nsel_bin) then
		DO i = 1, teller_bin(1)
			teller_bin(2) = teller_bin(2) + 1
			Bin_SNP(teller_bin(2),2) = Bin_SNP(i,1)
			Bin_SNP(i,1) = 0
		END DO
		teller_bin(1) = 0
		nsel_bin_vec(1) = 0
		nsel_bin_vec(2) = 2 * nsel_bin
	END IF
	
	IF (teller_bin(nbin_SNP) < nsel_bin) then
		DO i = 1, teller_bin(nbin_SNP)
			teller_bin(nbin_SNP-1) = teller_bin(nbin_SNP-1) + 1
			Bin_SNP(teller_bin(nbin_SNP-1),nbin_SNP-1) = Bin_SNP(i,nbin_SNP)
			Bin_SNP(nbin_SNP,1) = 0
		END DO
		teller_bin(nbin_SNP) = 0
		nsel_bin_vec(nbin_SNP) = 0
		nsel_bin_vec(nbin_SNP-1) = 2 * nsel_bin
	END IF
	
!!!! Select the SNPs from the candidate SNPs
!!!! Select an equal amount from each of the bins
	ALLOCATE(Sel_SNP(nbin_SNP,nsel_bin*2))
	Do i = 1, nbin_SNP
		ALLOCATE(sel(1:teller_bin(i)))
		IF (teller_bin(i) == 0) then
			DEALLOCATE(sel)
			CYCLE
		END IF
		Do j = 1, teller_bin(i)
			sel(j) = j
		END DO
		Call perm(sel(1:teller_bin(i)), iseed)
		DO j = 1, nsel_bin_vec(i)
			Sel_SNP(i,j) = Bin_SNP(sel(j),i)
		END DO
		DEALLOCATE(sel)
	END DO

	ALLOCATE(SNP_sel_log(nMarker))
	SNP_sel_log = .FALSE.

	DO i = 1, nbin_SNP
		DO j = 1, nsel_bin_vec(i)
			SNP_sel_log(Sel_SNP(i,j)) = .TRUE.
		END DO
	END DO

!!!! Write mapfile of SNPs
	OPEN(UNIT=23, FILE=Map_File, STATUS='OLD')
	OPEN(UNIT=26, FILE='Mapfile_SNP.txt', STATUS='UNKNOWN',buffered='yes')
	OPEN(UNIT=27, FILE='Mapfile_QTL+SNP.txt', STATUS='UNKNOWN',buffered='yes')
	READ(23,*)
	teller = 0	
	ALLOCATE(SNP_sel(nSNP))
	DO i = 1, nMarker
		READ(23,*) Name, Chr, position
		IF (SNP_sel_log(i)) then
			teller = teller+1
			SNP_sel(teller) = i
			WRITE(26,'(I10, X, A10, X, I2, X, F18.6, X, F18.6, X, F12.6, X, F12.6)') teller, Name, Chr, position, AFreq(i,1), AFreq(i,2), (1-AFreq(i,2))
		END IF
	END DO
	REWIND(23)
	CLOSE(26)

	teller = 0
	teller2 = 0
	ALLOCATE(QTL_SNP_sel(nSNP+nQTL+nLoci_Fixed))
	ALLOCATE(Loci_Mut(nLoci_Fixed,2))
	READ(23,*)
	DO i = 1, nMarker
		READ(23,*) Name, Chr, position
		IF (SNP_sel_log(i))then
			teller = teller+1
			QTL_SNP_sel(teller) = i
			WRITE(27,'(I10, X, A10, X, I2, X, F18.6, X, F18.6, X, F12.6, X, F12.6, X, I6)') teller, Name, Chr, position, AFreq(i,1), AFreq(i,2), (1-AFreq(i,2)), 0
		END IF
		IF (QTL_sel_log(i))then
			teller = teller+1
			teller3 = teller3 + 1
			QTL_SNP_sel(teller) = i
			WRITE(27,'(I10, X, A10, X, I2, X, F18.6, X, F18.6, X, F12.6, X, F12.6, X, I6)') teller, Name, Chr, position, AFreq(i,1), AFreq(i,2), (1-AFreq(i,2)), 1
		END IF
		IF (Loci_sel_log(i))then
			teller = teller+1
			teller2 = teller2+1
			teller3 = teller3+1
			QTL_SNP_sel(teller) = i
			Loci_Mut(teller2,1) = teller
			Loci_Mut(teller2,2) = teller3
			WRITE(27,'(I10, X, A10, X, I2, X, F18.6, X, F18.6, X, F12.6, X, F12.6, X, I6)') teller, Name, Chr, position, AFreq(i,1), AFreq(i,2), (1-AFreq(i,2)), 2
		END IF
	END DO
	CLOSE(23)
	CLOSE(27)
	
	ALLOCATE(Loci_Mut2(nLoci_Fixed))
	DO i = 1, nLoci_Fixed
		Loci_Mut2 = i
	END DO
	Call perm(Loci_Mut2(1:nLoci_Fixed), iseed)
	
	OPEN(UNIT=29, FILE='Loci_Mutation_Permuted.txt', STATUS='UNKNOWN',buffered='yes')
	DO i = 1, nLoci_Fixed
		WRITE(29,*) Loci_Mut(Loci_Mut2(i),1), Loci_Mut(Loci_Mut2(i),2)
	END DO
	CLOSE(29)
	DEALLOCATE(Loci_Mut)
	DEALLOCATE(Loci_Mut2)
	
!!!! Write genotype files for SNPs, one file for males, one for females, one for both males and females
	OPEN(Unit=24, FILE=GenoUitSNP_males, ACTION='WRITE', STATUS='UNKNOWN',buffered='yes')
	OPEN(Unit=26, FILE=GenoUitSNP_males_females, ACTION='WRITE', STATUS='UNKNOWN',buffered='yes')
		
	DO i=1,NrSireSel
		WRITE(24,'(I12,X, 30000(I1,X))') ID_Sire(i,2),Genotypes_Male(i,SNP_sel,1)
		WRITE(24,'(I12,X, 30000(I1,X))') ID_Sire(i,2),Genotypes_Male(i,SNP_sel,2)
		WRITE(26,'(I12,X, 30000(I1,X))') ID_Sire(i,2),Genotypes_Male(i,SNP_sel,1)
		WRITE(26,'(I12,X, 30000(I1,X))') ID_Sire(i,2),Genotypes_Male(i,SNP_sel,2)
	END DO
	CLOSE(24)
	
	OPEN(Unit=25, FILE=GenoUitSNP_females, ACTION='WRITE', STATUS='UNKNOWN',buffered='yes')
	DO i=1,NrDamSel
		WRITE(25,'(I12,X, 30000(I1,X))') ID_Dam(i,2),Genotypes_Female(i,SNP_sel,1)
		WRITE(25,'(I12,X, 30000(I1,X))') ID_Dam(i,2),Genotypes_Female(i,SNP_sel,2)
		WRITE(26,'(I12,X, 30000(I1,X))') ID_Dam(i,2),Genotypes_Female(i,SNP_sel,1)
		WRITE(26,'(I12,X, 30000(I1,X))') ID_Dam(i,2),Genotypes_Female(i,SNP_sel,2)
	END DO
	CLOSE(25)
	CLOSE(26)

!!!! Write genotype files for SNPs and QTL, one file for males, one for females
	OPEN(Unit=51, FILE=GenoUit_males, ACTION='WRITE', STATUS='UNKNOWN',buffered='yes')
		
	DO i=1,NrSireSel
		WRITE(51,'(I12,X, 30000(I1,X))') ID_Sire(i,2),Genotypes_Male(i,QTL_SNP_sel,1)
		WRITE(51,'(I12,X, 30000(I1,X))') ID_Sire(i,2),Genotypes_Male(i,QTL_SNP_sel,2)
	END DO
	CLOSE(51)
	
	OPEN(Unit=52, FILE=GenoUit_females, ACTION='WRITE', STATUS='UNKNOWN',buffered='yes')
	DO i=1,NrDamSel
		WRITE(52,'(I12,X, 30000(I1,X))') ID_Dam(i,2),Genotypes_Female(i,QTL_SNP_sel,1)
		WRITE(52,'(I12,X, 30000(I1,X))') ID_Dam(i,2),Genotypes_Female(i,QTL_SNP_sel,2)
	END DO
	CLOSE(52)
	
ELSE
	WRITE(*,*) 'Not possible to select SNPs from this distribution'
END IF

!!!!-------------------------------------------------------------------------------------------------------------------------------------------------------------------------------
!!!! Simulate Genetic effects
!!!!-------------------------------------------------------------------------------------------------------------------------------------------------------------------------------
!!!! Simulate additive effect
ALLOCATE(A_Effect(nQTL+nLoci_Fixed))
A_Effect = 0
!IF (Additivity=='Yes') then
	IF (Perc_Add == 100) then
		Call ggnml(iseed, nQTL+nLoci_Fixed, A_Effect(1:(nQTL+nLoci_Fixed)))
		A_Effect = ((A_Effect)*(Std_Add)) + Avg_Add
	ELSE IF (Perc_Add < 100) then
		teller = 0
		nAdd_Loci = (Perc_Add*(nQTL+nLoci_Fixed))/100
		WRITE(*,*) ' Number of loci with additive effect is ', nAdd_Loci
			
		ALLOCATE(Add_Loci(nAdd_Loci))
		Call ggnml(iseed, nAdd_Loci, Add_Loci(1:nAdd_Loci))
		Add_Loci = ((Add_Loci)*(Std_Add)) + Avg_Add			!Set average to 0.5 and variance to 0.1 

		ALLOCATE(sel(nQTL+nLoci_Fixed))
		DO i = 1, nQTL+nLoci_Fixed
			sel(i) = i
		END DO
		Call perm(sel(1:(nQTL+nLoci_Fixed)), iseed)

		ALLOCATE(Sel_AddLoci(nAdd_Loci))
		DO i = 1, nAdd_Loci 
			Sel_AddLoci(i) = sel(i)
		END DO
		DEALLOCATE(sel)
	
		ALLOCATE(AddLoci_Log(nQTL+nLoci_Fixed))
		AddLoci_Log = .FALSE.
		DO i = 1, nAdd_Loci
			AddLoci_Log(Sel_AddLoci(i)) = .TRUE.
		END DO
		DEALLOCATE(Sel_AddLoci)
			
		DO i = 1, nQTL+nLoci_Fixed
			IF (AddLoci_Log(i)) then
				teller = teller+ 1
				A_Effect(i) = Add_Loci(teller)
			END IF
		END DO
	END IF
!ELSE
!	A_Effect=0
!END IF

OPEN(UNIT=51, FILE='AdditiveEffects.txt', ACTION='WRITE', STATUS='UNKNOWN')

DO i = 1, nQTL+nLoci_Fixed
	WRITE(51,*) i, A_Effect(i)
END DO
CLOSE(51)
	
!!!! Simulate dominance effect
ALLOCATE(D_Degree(nQTL+nLoci_Fixed))
D_Degree = 0
IF (Dominance=='Yes') then
!	IF (Additivity=='Yes') then
		IF (Perc_Dom==100) then
			Call ggnml(iseed, nQTL+nLoci_Fixed, D_Degree(1:(nQTL+nLoci_Fixed)))
			D_Degree = ((D_Degree)*(Std_DomD)) + Avg_DomD			!Set average to 0.5 and variance to 0.1 
		ELSE IF (Perc_Dom < 100) then
			teller = 0
			nDom_Loci = (Perc_Dom*(nQTL+nLoci_Fixed))/100
			WRITE(*,*) ' Number of loci with dominance effect is ', nDom_Loci
			
			ALLOCATE(Dom_Loci(nDom_Loci))
			Call ggnml(iseed, nDom_Loci, Dom_Loci(1:nDom_Loci))
			Dom_Loci = ((Dom_Loci)*(Std_DomD)) + Avg_DomD			!Set average to 0.5 and variance to 0.1 

			ALLOCATE(sel(nQTL+nLoci_Fixed))
			DO i = 1, nQTL+nLoci_Fixed
				sel(i) = i
			END DO
			Call perm(sel(1:(nQTL+nLoci_Fixed)), iseed)

			ALLOCATE(Sel_DomLoci(nDom_Loci))
			DO i = 1, nDom_Loci 
				Sel_DomLoci(i) = sel(i)
!				WRITE(*,*) ' i is ', i
			END DO
			DEALLOCATE(sel)
	
			ALLOCATE(DomLoci_Log(nQTL+nLoci_Fixed))
			DomLoci_Log = .FALSE.
			DO i = 1, nDom_Loci
				DomLoci_Log(Sel_DomLoci(i)) = .TRUE.
			END DO
			DEALLOCATE(Sel_DomLoci)
			
			DO i = 1, nQTL+nLoci_Fixed
				IF (DomLoci_Log(i)) then
					teller = teller+ 1
					D_Degree(i) = Dom_Loci(teller)
				END IF
			END DO

		END IF
!	ELSE 
!		WRITE(*,*) 'Simulating dominance is only possible when additive effects are present' 
!		D_Degree = 0
!	END IF
ELSE
	D_Degree=0
END IF

ALLOCATE(D_Effect(nQTL+nLoci_Fixed))
DO i = 1, nQTL+nLoci_Fixed
	D_Effect(i) = D_Degree(i) * abs(A_Effect(i))
END DO

OPEN(UNIT=51, FILE='DominanceEffects.txt', ACTION='WRITE', STATUS='UNKNOWN')

DO i = 1, nQTL+nLoci_Fixed
	WRITE(51,*) i, D_Effect(i)
END DO
CLOSE(51)
	
!!!! Simulate Interaction effect
IF (Epistasis=='Yes') then
	nInt_Loci = (Perc_Int*(nQTL+nLoci_Fixed))/100
	WRITE(*,*) ' The set number of loci with interaction effects is ', nInt_Loci
	nInt_Loci2 = nInt_Loci
	
	ALLOCATE(sel(Dim_IntMat))
	DO i = 1, Dim_IntMat
		sel(i) = i
	END DO
	Call perm(sel(1:Dim_IntMat), iseed)

	ALLOCATE(Sel_IntLoci_Mat(nInt_Loci2))
	DO i = 1, nInt_Loci2 
		Sel_IntLoci_Mat(i) = sel(i)
	END DO
	
	ALLOCATE(IntLoci_Mat_Log(Dim_IntMat))
	IntLoci_Mat_Log = .FALSE.
	DO i = 1, nInt_Loci2
		IntLoci_Mat_Log(Sel_IntLoci_Mat(i)) = .TRUE.
	END DO
				
	OPEN(Unit=27, File=IntMat_File, ACTION='READ', STATUS='OLD')
	ALLOCATE(InteractionMatrix(nInt_Loci2,nInt_Loci2))
	ALLOCATE(Dummy(Dim_IntMat))
	teller = 0
	DO i = 1, Dim_IntMat
		IF(IntLoci_Mat_Log(i)) then
			teller = teller + 1
			READ(27,*) Dummy(1:Dim_IntMat)
			InteractionMatrix(teller,:) = Dummy(Sel_IntLoci_Mat)
		ELSE
			READ(27,*)
		END IF
	END DO
	CLOSE(27)
	
	DEALLOCATE(IntLoci_Mat_Log)
	
	ALLOCATE(Sum_IntLociMat(nInt_Loci2))
	Sum_IntLociMat = 0
	DO i = 1, nInt_Loci2
		Sum_IntLociMat(:) = Sum_IntLociMat(:) + InteractionMatrix(i,:)
	END DO
	
	DEALLOCATE(Sel_IntLoci_Mat)
	
	Count_NoInt = 0
	DO i = 1, nInt_Loci2
		IF(Sum_IntLociMat(i) == 0) then
			Count_NoInt =  Count_NoInt + 1
		END IF
	END DO
	WRITE(*,*) 'First selection: Number of loci with zero interactions ', Count_NoInt
	
	
	tel_Round = 0
	DO 
		IF ((nInt_Loci2-Count_NoInt) < nInt_Loci) then
			DEALLOCATE(InteractionMatrix) 
			DEALLOCATE(Sum_IntLociMat)
			tel_Round = tel_Round + 1
			WRITE(*,*) ' Selecting interaction loci, round ', tel_Round
			
			nInt_Loci2 = nInt_Loci2 + 5
			WRITE(*,*) 'Number of loci to be selected with interactions ', nInt_Loci2

			ALLOCATE(Sel_IntLoci_Mat(nInt_Loci2))
			DO i = 1, nInt_Loci2
				Sel_IntLoci_Mat(i) = sel(i)
			END DO
			
			ALLOCATE(IntLoci_Mat_Log(Dim_IntMat))
			IntLoci_Mat_Log = .FALSE.
			DO i = 1, nInt_Loci2
				IntLoci_Mat_Log(Sel_IntLoci_Mat(i)) = .TRUE.
			END DO
	
			teller = 0
			ALLOCATE(Sel_IntLoci_Mat2(Dim_IntMat))
			DO i = 1, Dim_IntMat
				IF(IntLoci_Mat_Log(i)) then
					teller = teller + 1
					Sel_IntLoci_Mat2(teller) = i
				END IF
			END DO
	
			OPEN(Unit=27, File=IntMat_File, ACTION='READ', STATUS='OLD')
			ALLOCATE(InteractionMatrix(nInt_Loci2,nInt_Loci2))
			teller = 0
			DO i = 1, Dim_IntMat
				IF(IntLoci_Mat_Log(i)) then
					teller = teller + 1
					READ(27,*) Dummy(1:Dim_IntMat)
					InteractionMatrix(teller,:) = Dummy(Sel_IntLoci_Mat2)
				ELSE
					READ(27,*)
				END IF
			END DO
			CLOSE(27)
			DEALLOCATE(IntLoci_Mat_Log) 
			
			OPEN(UNIT=29, FILE='Test_IntMat2.txt', ACTION='WRITE', STATUS='UNKNOWN')
	
			ALLOCATE(Sum_IntLociMat(nInt_Loci2))
			Sum_IntLociMat = 0
			DO i = 1, nInt_Loci2
				WRITE(29,'(I6,X,7000(I1,X))')  Sel_IntLoci_Mat2(i), InteractionMatrix(i,:)
				Sum_IntLociMat(:) = Sum_IntLociMat(:) + InteractionMatrix(i,:)
			END DO
			CLOSE(29)
			DEALLOCATE(Sel_IntLoci_Mat)	
			DEALLOCATE(Sel_IntLoci_Mat2)

			Count_NoInt = 0
			Total_NoInt = 0
			DO i = 1, nInt_Loci2
				IF(Sum_IntLociMat(i) == 0) then
					Count_NoInt =  Count_NoInt + 1
				ELSE
					Total_NoInt = Total_NoInt + Sum_IntLociMat(i)
				END IF
			END DO
			Total_NoInt = Total_NoInt / 2
			WRITE(*,*) 'Second selection: Number of loci with at least one interaction is ', nInt_Loci2 - Count_NoInt
			WRITE(*,*) ' Total number of interactions is ', Total_NoInt
		ELSE
			EXIT
		END IF
	END DO
	DEALLOCATE(sel)
	
	ALLOCATE(sel(nQTL+nLoci_Fixed))
	DO i = 1, nQTL+nLoci_Fixed
		sel(i) = i
	END DO
	Call perm(sel(1:(nQTL+nLoci_Fixed)), iseed)

	ALLOCATE(Sel_IntLoci(nInt_Loci))
	DO i = 1, nInt_Loci  
		Sel_IntLoci(i) = sel(i)
!		WRITE(*,*) ' i is ', i
	END DO
	DEALLOCATE(sel)
	
	ALLOCATE(IntLoci_Log(nQTL+nLoci_Fixed))
	IntLoci_Log = .FALSE.
	DO i = 1, nInt_Loci 
		IntLoci_Log(Sel_IntLoci(i)) = .TRUE.
	END DO
	DEALLOCATE(Sel_IntLoci)
			
	ALLOCATE(Int_Degree(Total_NoInt,11))
	Int_Degree = 0
	
	teller = 0
	i_tel = 0
	j_tel = 0
	DO i = 1, nInt_Loci2
		IF(Sum_IntLociMat(i) == 0) CYCLE
		i_tel = i_tel + 1
		IF (i == 1) CYCLE
		DO k = i_tel, nQTL+nLoci_Fixed
			IF(IntLoci_Log(i_tel)) then
				EXIT
			ELSE  
				i_tel = i_tel+1
			END IF
		END DO
		IF (i_tel > (nQTL+nLoci_Fixed)) EXIT
		j_tel = 0
		DO j = 1, i-1
			IF(Sum_IntLociMat(j) == 0) CYCLE
			j_tel = j_tel + 1
			DO k = j_tel, nQTL+nLoci_Fixed
				IF(IntLoci_Log(j_tel)) then
					EXIT
				ELSE  
					j_tel = j_tel+1
				END IF
			END DO
			IF (j_tel > (nQTL+nLoci_Fixed)) EXIT
			IF(InteractionMatrix(i,j) == 1) then
				teller = teller + 1
				Int_Degree(teller,1) = i_tel
				Int_Degree(teller,2) = j_tel
			END IF
		END DO
		IF (j_tel > (nQTL+nLoci_Fixed)) EXIT
	END DO
	DEALLOCATE(Sum_IntLociMat)
	
	IF (trim(Dist_Int) =='Normal') then
		ALLOCATE(Int_Degree_temp(Total_NoInt))
		DO i = 1, 9
			Call ggnml(iseed, Total_NoInt, Int_Degree_temp(1:Total_NoInt))
			Int_Degree(1:Total_NoInt,i+2) = (Int_Degree_temp *(Int_Par2)) + Int_Par1
		END DO
	ELSE IF (trim(Dist_Int) =='Gamma') then
		DO i = 1, Total_NoInt
			DO j = 1, 9
				Int_Degree(i,j+2) = rgam(Int_Par1,Int_Par2,-iseed)
				Uni = ran2(iseed)
				IF (Uni < 0.5) then
					Int_Degree(i,j+2) = -Int_Degree(i,j+2)
				END IF
			END DO
		END DO	
	END IF
	
	ALLOCATE(Int_Effect(Total_NoInt,11))
	Int_Effect = 0
	
	Do i = 1, Total_NoInt
		Int_Effect(i,1) = Int_Degree(i,1)
		Int_Effect(i,2) = Int_Degree(i,2)
		Int_Effect(i,3) = Int_Degree(i,3)*sqrt(abs(A_Effect(Int_Degree(i,1)))*abs(A_Effect(Int_Degree(i,2))))
		Int_Effect(i,4) = Int_Degree(i,4)*sqrt(abs(A_Effect(Int_Degree(i,1)))*abs(A_Effect(Int_Degree(i,2))))
		Int_Effect(i,5) = Int_Degree(i,5)*sqrt(abs(A_Effect(Int_Degree(i,1)))*abs(A_Effect(Int_Degree(i,2))))
		Int_Effect(i,6) = Int_Degree(i,6)*sqrt(abs(A_Effect(Int_Degree(i,1)))*abs(A_Effect(Int_Degree(i,2))))
		Int_Effect(i,7) = Int_Degree(i,7)*sqrt(abs(A_Effect(Int_Degree(i,1)))*abs(A_Effect(Int_Degree(i,2))))
		Int_Effect(i,8) = Int_Degree(i,8)*sqrt(abs(A_Effect(Int_Degree(i,1)))*abs(A_Effect(Int_Degree(i,2))))
		Int_Effect(i,9) = Int_Degree(i,9)*sqrt(abs(A_Effect(Int_Degree(i,1)))*abs(A_Effect(Int_Degree(i,2))))
		Int_Effect(i,10) = Int_Degree(i,10)*sqrt(abs(A_Effect(Int_Degree(i,1)))*abs(A_Effect(Int_Degree(i,2))))
		Int_Effect(i,11) = Int_Degree(i,11)*sqrt(abs(A_Effect(Int_Degree(i,1)))*abs(A_Effect(Int_Degree(i,2))))
	END DO
	
	OPEN(UNIT=30, FILE='InteractionsEffects.txt', STATUS='UNKNOWN', ACTION='WRITE')
	OPEN(UNIT=29, FILE='InteractionsDegree.txt', STATUS='UNKNOWN', ACTION='WRITE')
	DO i = 1, Total_NoInt
		WRITE(30,'(F12.6,X,F12.6,9(X,F12.6))') Int_Effect(i, 1:11)
		WRITE(29,'(F12.6,X,F12.6,9(X,F12.6))') Int_Degree(i, 1:11)
	END DO
	CLOSE(30)
	CLOSE(29)


!!!!-------------------------------------------------------------------------------------------------------------------------------------------------------------------------------
!!!! Compute functional effects from epistatic effects
!!!!-------------------------------------------------------------------------------------------------------------------------------------------------------------------------------
	ALLOCATE(y(9,1))
	ALLOCATE(b(9,1))
	ALLOCATE(X(9,9))
	ALLOCATE(X_inv(9,9))
	ALLOCATE(A_Effect_Epi((nQTL+nLoci_Fixed)))
	ALLOCATE(D_Effect_Epi((nQTL+nLoci_Fixed)))
	ALLOCATE(Int_Effect_Epi(Total_NoInt,6))
	ALLOCATE(m_Epi(Total_NoInt,1))
	
	IF (Additivity=='Yes') then
		A_Effect_Epi = A_Effect
	ELSE
		A_Effect_Epi = 0
	END IF 
	D_Effect_Epi = D_Effect
	Int_Effect_Epi = 0
	X = 0

	X(:,1) = 1
	X(:,2) = (/1,0,-1,1,0,-1,1,0,-1/)
	X(:,3) = (/0,1,0,0,1,0,0,1,0/)
	X(:,4) = (/1,1,1,0,0,0,-1,-1,-1/)
	X(:,5) = (/1,0,-1,0,0,0,-1,0,1/)
	X(:,6) = (/0,1,0,0,0,0,0,-1,0/)
	X(:,7) = (/0,0,0,1,1,1,0,0,0/)
	X(:,8) = (/0,0,0,1,0,-1,0,0,0/)
	X(:,9) = (/0,0,0,0,1,0,0,0,0/)

	X_inv(1:9,1:9) = inv(X(1:9,1:9))

	DO i = 1, Total_NoInt
		y(1:9,1) = Int_Effect(i,3:11)
		b = matmul(X_inv,y)
		A_Effect_Epi(Int_Effect(i,2)) = A_Effect_Epi(Int_Effect(i,2)) - b(2,1)
		D_Effect_Epi(Int_Effect(i,2)) = D_Effect_Epi(Int_Effect(i,2)) + b(3,1)
		A_Effect_Epi(Int_Effect(i,1)) = A_Effect_Epi(Int_Effect(i,1)) - b(4,1)
		D_Effect_Epi(Int_Effect(i,1)) = D_Effect_Epi(Int_Effect(i,1)) + b(7,1)
		Int_Effect_Epi(i,1) = Int_Effect(i,1)
		Int_Effect_Epi(i,2) = Int_Effect(i,2)
		Int_Effect_Epi(i,3) = b(5,1)
		Int_Effect_Epi(i,4) = -b(8,1)
		Int_Effect_Epi(i,5) = b(9,1)
		Int_Effect_Epi(i,6) = -b(6,1)
		m_Epi(i,1) = b(1,1) + b(2,1) + b(4,1)
		
		b = 0
		y = 0
	END DO	
	
	OPEN(UNIT=101, FILE='FuncAdditiveEffects_InclEpistatic.txt', ACTION='WRITE', STATUS='UNKNOWN')
	OPEN(UNIT=102, FILE='FuncDominanceEffects_InclEpistatic.txt', ACTION='WRITE', STATUS='UNKNOWN')
	
	DO i = 1, nQTL+nLoci_Fixed
		WRITE(101,*) i, A_Effect_Epi(i)
		WRITE(102,*) i, D_Effect_Epi(i)
	END DO
	CLOSE(101)
	CLOSE(102)
	
	OPEN(UNIT=103, FILE='FuncInteractionsEffects_InclEpistatic.txt', STATUS='UNKNOWN', ACTION='WRITE')
	DO i = 1, Total_NoInt
		WRITE(103,'(F12.6,X,F12.6,9(X,F12.6))') Int_Effect_Epi(i, 1:6), m_Epi(i,1)
	END DO
	CLOSE(103)
END IF

!!!!-------------------------------------------------------------------------------------------------------------------------------------------------------------------------------
!!!! Simulate Phenotypes
!!!!-------------------------------------------------------------------------------------------------------------------------------------------------------------------------------
!!!! Estimate TGV
ALLOCATE(TGV((NrSireSel+NrDamSel),5))
ALLOCATE(Sum_TGV(5))
Sum_TGV = 0
TGV = 0
	
DO i = 1, NrSireSel+NrDamSel
	DO j = 1, (nQTL+nLoci_Fixed)
		IF (Additivity=='Yes') then
			TGV(i,1) = QTLGeno(i,1)
			TGV(i,2) = TGV(i,2) + QTLGeno(i,1+j)*A_Effect(j)
		END IF
		IF (QTLGeno(i,1+j)==1) then
			TGV(i,3) = TGV(i,3) +  D_Effect(j)
		END IF
	END DO
	IF (Epistasis=='Yes') then
		DO j = 1, Total_NoInt
			IF (QTLGeno(i,Int_Effect(j,1)+1) == 0) then
				IF (QTLGeno(i,Int_Effect(j,2)+1) == 0) then
					TGV(i,4) = TGV(i,4) + Int_Effect(j,3) 
				ELSE IF (QTLGeno(i,Int_Effect(j,2)+1) == 1) then 
					TGV(i,4) = TGV(i,4) + Int_Effect(j,4) 
				ELSE IF (QTLGeno(i,Int_Effect(j,2)+1) == 2) then
					TGV(i,4) = TGV(i,4) + Int_Effect(j,5) 
				END IF
			ELSE IF (QTLGeno(i,Int_Effect(j,1)+1) == 1) then
				IF (QTLGeno(i,Int_Effect(j,2)+1) == 0) then
					TGV(i,4) = TGV(i,4) + Int_Effect(j,6) 
				ELSE IF (QTLGeno(i,Int_Effect(j,2)+1) == 1) then 
					TGV(i,4) = TGV(i,4) + Int_Effect(j,7) 
				ELSE IF (QTLGeno(i,Int_Effect(j,2)+1) == 2) then
					TGV(i,4) = TGV(i,4) + Int_Effect(j,8) 
				END IF
			ELSE IF (QTLGeno(i,Int_Effect(j,1)+1) == 2) then
				IF (QTLGeno(i,Int_Effect(j,2)+1) == 0) then
					TGV(i,4) = TGV(i,4) + Int_Effect(j,9) 
				ELSE IF (QTLGeno(i,Int_Effect(j,2)+1) == 1) then 
					TGV(i,4) = TGV(i,4) + Int_Effect(j,10) 
				ELSE IF (QTLGeno(i,Int_Effect(j,2)+1) == 2) then
					TGV(i,4) = TGV(i,4) + Int_Effect(j,11) 
				END IF
			END IF
		END DO
	END IF		
	TGV(i,5) = TGV(i,2) + TGV(i,3) + TGV(i,4)
	Sum_TGV(2) = Sum_TGV(2) + TGV(i,2)
	Sum_TGV(3) = Sum_TGV(3) + TGV(i,3)
	Sum_TGV(4) = Sum_TGV(4) + TGV(i,4)
	Sum_TGV(5) = Sum_TGV(5) + TGV(i,5)
END DO

ALLOCATE(Var_TGV(5))
DO i = 1, 5
	Var_TGV(i) = var((NrSireSel+NrDamSel),TGV(:,i))
END DO

WRITE(*,'(A10,5(F18.8,X))') ' Var_TGV is ', Var_TGV(2:5)

OPEN(UNIT=51, FILE='TGV.txt', ACTION='WRITE', STATUS='UNKNOWN')
	
Do i = 1, (NrSireSel+NrDamSel)
	WRITE(51,'(I10,X,I10,X,4(F15.7,X))') i,QTLGeno(i,1), TGV(i,2:5)  
END DO
CLOSE(51)

!!!! Sample Environmental effect
ALLOCATE(Env(NrSireSel+NrDamSel))
Call ggnml(iseed, NrSireSel+NrDamSel, Env(1:(NrSireSel+NrDamSel)))
Env = Env* sqrt(((1/h2)-1)*Var_TGV(5))
Var_Env = var((NrSireSel+NrDamSel),Env(:))
WRITE(*,'(A15,1(F18.8,X))') ' Var_Env is ', Var_Env

ALLOCATE(Phen(NrSireSel+NrDamSel))
Phen(:) = TGV(:,5) + Env(:)
Var_Phen = 	var((NrSireSel+NrDamSel),Phen(:))
WRITE(*,'(A15,1(F18.8,X))') ' Var_Phen is ', Var_Phen

OPEN(UNIT=52, FILE=PhenoUit, ACTION='WRITE', STATUS='UNKNOWN')
	
Do i = 1, (NrSireSel+NrDamSel)
	WRITE(52,'(I10,X,7(F15.7,X))') QTLGeno(i,1), TGV(i,2:5), Env(i), Phen(i)
END DO
CLOSE(52)

OPEN(UNIT=61, FILE=VarComponents_File, ACTION='WRITE', STATUS='UNKNOWN')
WRITE(61,'(7(F20.10,X))') Var_TGV(5), Var_Env, Var_Phen
CLOSE(61)


!!!!-------------------------------------------------------------------------------------------------------------------------------------------------------------------------------
!!!! Simulate TGV - based on functional effects including epistatic effects
!!!!-------------------------------------------------------------------------------------------------------------------------------------------------------------------------------

IF (Epistasis=='Yes') then
	ALLOCATE(TGV2((NrSireSel+NrDamSel),5))
	TGV2 = 0
	
	DO i = 1, NrSireSel+NrDamSel
		DO j = 1, (nQTL+nLoci_Fixed)
			TGV2(i,1) = QTLGeno(i,1)
			TGV2(i,2) = TGV2(i,2) + QTLGeno(i,1+j)*A_Effect_Epi(j)
			IF (QTLGeno(i,1+j)==1) then
				TGV2(i,3) = TGV2(i,3) +  D_Effect_Epi(j)
			END IF
		END DO
		DO j = 1, Total_NoInt
			IF (QTLGeno(i,Int_Effect_Epi(j,1)+1) == 0) then
				IF (QTLGeno(i,Int_Effect_Epi(j,2)+1) == 0) then
					TGV2(i,4) = TGV2(i,4) + Int_Effect_Epi(j,3) + m_Epi(j,1)
				ELSE IF (QTLGeno(i,Int_Effect_Epi(j,2)+1) == 1) then 
					TGV2(i,4) = TGV2(i,4) - Int_Effect_Epi(j,6) + m_Epi(j,1)
				ELSE IF (QTLGeno(i,Int_Effect_Epi(j,2)+1) == 2) then
					TGV2(i,4) = TGV2(i,4) - Int_Effect_Epi(j,3) + m_Epi(j,1)
				END IF
			ELSE IF (QTLGeno(i,Int_Effect_Epi(j,1)+1) == 1) then
				IF (QTLGeno(i,Int_Effect_Epi(j,2)+1) == 0) then
					TGV2(i,4) = TGV2(i,4) - Int_Effect_Epi(j,4) + m_Epi(j,1)
				ELSE IF (QTLGeno(i,Int_Effect_Epi(j,2)+1) == 1) then 
					TGV2(i,4) = TGV2(i,4) + Int_Effect_Epi(j,5) + m_Epi(j,1)
				ELSE IF (QTLGeno(i,Int_Effect_Epi(j,2)+1) == 2) then
					TGV2(i,4) = TGV2(i,4) + Int_Effect_Epi(j,4) + m_Epi(j,1)
				END IF
			ELSE IF (QTLGeno(i,Int_Effect_Epi(j,1)+1) == 2) then
				IF (QTLGeno(i,Int_Effect_Epi(j,2)+1) == 0) then
					TGV2(i,4) = TGV2(i,4) - Int_Effect_Epi(j,3) + m_Epi(j,1)
				ELSE IF (QTLGeno(i,Int_Effect_Epi(j,2)+1) == 1) then 
					TGV2(i,4) = TGV2(i,4) + Int_Effect_Epi(j,6) + m_Epi(j,1)
				ELSE IF (QTLGeno(i,Int_Effect_Epi(j,2)+1) == 2) then
					TGV2(i,4) = TGV2(i,4) + Int_Effect_Epi(j,3) + m_Epi(j,1)
				END IF 
			END IF
		END DO
		TGV2(i,5) = TGV2(i,2) + TGV2(i,3) + TGV2(i,4)
	END DO

	ALLOCATE(Var_TGV2(5))
	DO i = 1, 5
		Var_TGV2(i) = var((NrSireSel+NrDamSel),TGV2(:,i))
	END DO

	WRITE(*,'(A10,5(F18.8,X))') ' Var_TGV2 is ', Var_TGV2(2:5)

	OPEN(UNIT=104, FILE='TGV2.txt', ACTION='WRITE', STATUS='UNKNOWN')
	
	Do i = 1, (NrSireSel+NrDamSel)
		WRITE(104,'(I10,X,I10,X,4(F15.7,X))') i,QTLGeno(i,1), TGV2(i,2:5)  
	END DO
	CLOSE(104)

END IF
	
Contains
! -------------------------------------------------------------------------------------------------------------------------------------------------	
! Subroutine wordlength
! -------------------------------------------------------------------------------------------------------------------------------------------------	
Subroutine wordlength(sentence, nr_words, length)
IMPLICIT NONE
CHARACTER(LEN=200), INTENT(IN):: sentence
INTEGER, INTENT(OUT) :: nr_words
INTEGER, DIMENSION(6), INTENT(OUT) :: length

INTEGER :: i, stringlength
CHARACTER(LEN=1) :: lastchar

stringlength = LEN(sentence)
nr_words = 0
lastchar = ' '
length = 0

do i=1,stringlength
   if ( (lastchar .EQ. ' ') .AND. (sentence(I:I) .NE. ' ') ) then
      ! a blank followed by another character indicates the start of a new word
      nr_words = nr_words + 1
!	print *, nr_words, i
	  IF((nr_words .GT. 1) .AND. (nr_words .LE. 6)) then
			length(nr_words-1) = i-1
		END IF
		IF (nr_words .GT. 6) EXIT
   end if
   lastchar = sentence(I:I)
end do

end subroutine wordlength

! -------------------------------------------------------------------------------------------------------------------------------------------------	
! Subroutine perm
! -------------------------------------------------------------------------------------------------------------------------------------------------	

	
      subroutine perm(s,iseed)
      implicit none
      INTEGER (KIND=4), DIMENSION (:) :: s
      integer :: p(size(s,1))
      integer :: n,i,j,k,jj,ii,istart,last,iseed
      REAL(KIND=4) :: ran2

      n=size(s,1)
      do 1 i=2,n
1       p(i-1)=i
      istart=1
      p(n)=0
      j=0
      do 2 i=n,2,-1
         k=int(ran2(iseed)*i)+1
         j=j+1
         if(k.eq.1) then
            s(j)=istart
            istart=p(istart)
            else
               jj=istart
               do 3 ii=1,k-1
                  last=jj
3                jj=p(jj)
               s(j)=jj
               p(last)=p(jj)
               endif
2      continue
      s(n)=istart
      return
      end subroutine perm
! -------------------------------------------------------------------------------------------------------------------------------------------------	

! -------------------------------------------------------------------------------------------------------------------------------------------------	
! Subroutine ggnml
! -------------------------------------------------------------------------------------------------------------------------------------------------	
	  
	subroutine ggnml(iseed,n,a)
	IMPLICIT NONE
	REAL, DIMENSION (:) :: a
	REAL :: NINT,b,gasdev2
	INTEGER :: iseed,n,l,i,nn

	nn=nint(n/2.)
	l=0
	do i=1,nn
		a(l+1)=gasdev2(iseed,b)
		if(L+2.le.n)a(l+2)=b
			l=l+2
	end do
	return
	end subroutine ggnml

End program SimPhen

!!=================================================================================================================================================
!! 					FUNCTIES
!!=================================================================================================================================================

! -------------------------------------------------------------------------------------------------------------------------------------------------	
! Functie RAN2, nodig voor de subroutine perm
! -------------------------------------------------------------------------------------------------------------------------------------------------	
	  
      FUNCTION RAN2(IDUM)
!  c     RAN2, Numerical Recepes 2dn edition 1992
!      implicit none
      INTEGER :: idum,IM1,IM2,IMM1,IA1,IA2,IQ1,IQ2,IR1,IR2,NTAB,NDIV
      REAL :: AM,EPS,RNMX
      REAL(KIND=4) :: RAN2  !RAN2 added
      PARAMETER (IM1=2147483563,IM2=2147483399,AM=1./IM1,IMM1=IM1-1,  &
     IA1=40014,IA2=40692,IQ1=53668,IQ2=52774,IR1=12211,IR2=3791,     &
     NTAB=32,NDIV=1+IMM1/NTAB,EPS=1.2e-7,RNMX=1.-EPS)
     INTEGER :: idum2,j,k,iv(NTAB),iy
      SAVE iv,iy,idum2
      DATA idum2/123456789/, iv/NTAB*0/, iy/0/
      if (idum.le.0) then
          idum=max(-idum,1)
          idum2=idum
          do 11 j=NTAB+8,1,-1
            k=idum/IQ1
            idum=IA1*(idum-k*IQ1)-k*IR1
            if (idum.lt.0) idum=idum+IM1
            if (j.le.NTAB) iv(j)=idum
11      continue
          iy=iv(1)
      endif
      k=idum/IQ1
      idum=IA1*(idum-k*IQ1)-k*IR1
      if (idum.lt.0) idum=idum+IM1
      k=idum2/IQ2
      idum2=IA2*(idum2-k*IQ2)-k*IR2
      if (idum2.lt.0) idum2=idum2+IM2
      j=1+iy/NDIV
      iy=iv(j)-idum2
      iv(j)=idum
      if(iy.lt.1)iy=iy+IMM1 !problem: iy has no value
      ran2=min(AM*iy,RNMX)
      return
      END FUNCTION	

	  ! -------------------------------------------------------------------------------------------------------------------------------------------------	
! Functie GASDEV, trekt random getallen uit een normale verdeling
! -------------------------------------------------------------------------------------------------------------------------------------------------	
		
	        FUNCTION GASDEV(IDUM)
!       Returns a normally distributed deviate with zero mean and unit variance,
!         using RAN2(IDUM) as the source of uniform deviates
        implicit none
        INTEGER :: IDUM,ISET
        REAL(KIND=8) :: GASDEV,V1,V2,FAC,R,GSET
		REAL(KIND=4) :: RAN2
!         DATA ISET/0/
!         IF (ISET.EQ.0) THEN
801              V1=2.*RAN2(IDUM)-1.
                   V2=2.*RAN2(IDUM)-1.
                R=V1**2+V2**2
                IF(R.GE.1..OR.R.EQ.0.)GO TO 801
                FAC=SQRT(-2.*LOG(R)/R)
                GSET=V1*FAC
                GASDEV=V2*FAC
                ISET=1
!        ELSE
!                 GASDEV=GSET
!        ISET=0
!         END IF
        RETURN
          END function
!  (C) Copr. 1986-92 Numerical Recipes Software 6!+'21%0{%&1++L)*

      FUNCTION GASDEV2(IDUM,gset)
      IMPLICIT NONE
      REAL :: V1,V2,R,FAC,GSET,GASDEV2
      REAL(KIND=4) :: RAN2
      INTEGER :: IDUM

1       V1=2.*RAN2(IDUM)-1.
        V2=2.*RAN2(IDUM)-1.
        R=V1**2+V2**2
        IF(R.GE.1.)GO TO 1
        FAC=SQRT(-2.*LOG(R)/R)
        GSET=V1*FAC
        GASDEV2=V2*FAC
      RETURN
      END FUNCTION

! -------------------------------------------------------------------------------------------------------------------------------------------------	
! Functie Var, berekent de variantie
! -------------------------------------------------------------------------------------------------------------------------------------------------	
	  
	FUNCTION VAR(n,arr1)

	IMPLICIT NONE
	integer :: i,n
	REAL(KIND=4), dimension(n) :: arr1
	REAL(KIND=4) :: sumx,sumx2,sumy,sumy2,sumxy2
	REAL(KIND=4) :: var

	sumx=0.0; sumx2=0.0; sumy=0.0; sumy2=0.0; sumxy2=0.0
	do i=1,n
		sumx=sumx+arr1(i)
		sumx2=sumx2+arr1(i)**2
	end do
	
	var=0.0
	var=(sumx2-sumx**2/n)/(n-1)

	END FUNCTION

! -------------------------------------------------------------------------------------------------------------------------------------------------	
! Functie rgam, trekt random getallen uit een gamma verdeling
! a -> shape parameter, b -> scale parameter, iseed -> random seed 
! -------------------------------------------------------------------------------------------------------------------------------------------------	


      function rgam(a,b,iseed)
      implicit none
!c     generates from the Gamma(a,b) distribution
      integer :: iseed
      REAL(KIND=8) :: a,b
	REAL(KIND=4) :: rgam
      real(KIND=4) :: gamdev
      rgam=dble(gamdev(a,iseed))/b
!      rgam=gamdev(a,iseed)/b
      return
      end function

!c +++++++++++++++++++++++++++++++++++++++++++++++++++++++

        function gamdev(a,ix)
        implicit none
!c
!c       Generates a random gamma variable with shape a>0 and scale=1
!c       ix : random seed
!c       requires uniform random generator, ran2
!c
        integer :: ix
        real(KIND=4) :: aa,ea,u0,u1,u2,c1,c2,c3,c4,c5,w,gamdev,ran2 !,ran1
        real(KIND=8) :: a
        aa=sngl(a)
        if ( aa .eq. 1.0 ) then
                gamdev = -alog( ran2( ix ) )
                return
        endif
        if ( aa .lt. 1.0 ) then
                ea = 2.7182818 / ( aa + 2.7182818 )
11             u0 = ran2( ix )
                u1 = ran2( ix )
                if ( u0 .le. ea ) then
                        gamdev = ( u0 / ea ) ** (1.0/aa)
                        if ( u1 .gt. exp( -gamdev ) ) then
                                goto 11
                        else
                                return
                        endif
                else
                        gamdev = -alog( (1.0-u0)/(ea*aa) )
                        if( u1 .gt. gamdev**(aa-1.0) ) then
                                go to 11
                        else
                                return
                        endif
                endif
        else
                c1 = aa - 1.0
                c2 = ( aa- 1.0/(6.0*aa) ) / c1
                c3 = 2.0 / c1
                c4 = c3 + 2.0
                c5 = 1.0 / sqrt(aa)
12             u1 = ran2( ix )
                u2 = ran2( ix )
                u1 = u2 + c5 * ( 1.0-1.86 * u1 )
                if ( abs( u1- 0.5 ) .ge. 0.5 ) goto 12
                w = c2 * u2 / u1
          if ( ( c3*alog( u1 ) - alog( w ) + w) .ge. 1.0 ) then
                goto 12
          else
                gamdev = c1 * w
          endif
        endif
        return
        end function
