# Supplementary material for: The long-term effects of genomic selection: 2. Changes in allele frequencies of causal loci and new mutations
Source: Genetics. 2023 Jul 28;225(1):iyad141. doi: 10.1093/genetics/iyad141 (PMC10471209; doi:10.1093/genetics/iyad141)
Supplement: iyad141_Supplementary_Data [file iyad141_supplementary_data.zip › File_S6_GENETICS-2023-306366/SupplementalFile6/Replicate1/Seed_QMSim.dat]

State vector for MT19937:
  1564069181   2739344557   3655716877   2355401609   3815807195   1260381501   1239846066   3861269926
   137162529   3147432206   2242237894     36649567   3480739463   3321589281     84977016    241598567
  2147010483    769854283   2393610153   1737120138   4199397099    937644445    715601927   3441809882
  2993886133   3136599628   2621287136   2834652485   2024393759   3054212595   3412533555   2562902031
  1984094785   2738324321   1978388785   2974562323   1904883673   1783799901   1559134322   1408972934
   319720555   1221568864   1765391471   4171249041   3806217414   1910607590   4291297361   2354184841
  4119094279    584948165   2837125099    719003680   2374290644   3369948835   2433666390    872740443
  1313400095   3509678863    879218678   3002708553   3237640915   1245430861   3014991418   1193862231
  2075008046   2450474444   2634270856   2895509685   1514540919   1344552915   1530040352   3875243596
  3158656115   3825957342   2915654011   3483438600    559639971   3660807324    542786057   2872172252
  4211325926   3343494826    556358143   1081276654   2535267743   1050719302    734696948   3134766491
  1881714357   3161932125    178364885   4197635684   1000125951   4029826296   1906084453   2442010067
  2008915157   1887982597   1457211894   3638189526   3610313325   2577716171   1776099251    269599649
   505042925   1559070186   2479724833   1258694202   3548358835   2675162589    509558889     65772252
  2916603196    334974951   3718653333   2881755809    890551747   2131835236   2269491791    117804504
  3204550320    802721459    800266265   3728532312   3744360035    783795293   1629568559    933635749
  2310966425   2376690856   1067768212   3079015399    327368413   3816231606   1441808111   2583179885
  3337768275    103305497   3304939623    591956991    646165287    115772912   1014722622    628520709
  2324800137   2973664360   3110926436   1270257361   1970196644   4075003566   4134744023   2664846139
  2946979605   4030835628   1955750821   1049629775   2883537607   1971252566   2037920497   3829303631
  1429854108   3045070482   2240542578   2612236243   2693109529   1481576780    479136007     57954154
  2135494522   2709057328    253108580   3847598367   4267367608   3876989300   1580207009   2962044623
   900027537    544405222    465993584   3952293859   3239832596   1241347272   3523060995    425662903
  3477673195   1448962113   3915670010   2262296824   2511517022   2014562825   3710189030   2562373912
   913306114   3636170123    527736682   3862470549   3336060146   2189690074   1721074174   2642854242
   222735272   2690032145    292494665   4035026840     46853107   2851676844   3181104500   2510698077
  2386905931    295683486   2216461864   3325258085   2675584018   1094185765   2184000010   1238566399
  1617447950   1111689668   1695565971    708887669    266543109   3437318102   1936751847    813850013
  3000169681    671384352   1238621314   3442285458     58948121   2716175810   2561453478   2492024475
  2334112837   4181215212   1027361077   3362340820   3616620479   3582837273   1686339376    759785540
  2963179460   3281946639   3433961902   2619914036    815148866   2908289023   2226863303   1455908784
  1962975949     66283381     26767139     43160778   3204107950   3359741657    865152768   1399753727
   259664438   1799589455   1156637640    594505808   1883381908   1838782670   4060680625   3957997121
  4203340562     73510846   4157146368   3172111930   1178680612   3917016486   4016443431   3001262915
  1223963317   3395704341   1091288512   2390042424   1892451574   3399067016   1392686061   2915977523
  2749700717   3515995620    122881085    716198444     46004344    708001909    854199367   2698631202
  1937466816   3446304582    661443675   4262558730   3364209073    357281375   3217400737   2868956022
  1683839468   4285485226   3652469975   2931858639   3414332173    412648371   1888207309   2389549739
  2615975645   2440627756   3159363416   2269329845    527021415   1620685272   3317648595   1044684615
  2571163451    407989174   3837650440   3444876946    159404401   1363975122   1499620989    168741931
  2621870391   3221202986    166904074   1431995445   2866937288   2222996471   3865101807   2811061091
  1755193229   3524812677    325478184    649272339   3879026635   3583783733    209853340    559899099
  1190973367   3269483039    964725342   3931432553   3887309606   2654022638   2103157106   1823620790
   820227723   2349416752    334003220    430680383    855998007   3107404816   3731773048    254604006
  3070422046    155591789    757445987   3081210994    911366548   1668910281   2227409998    697970531
  4242910839   1713760557   2263976902     57936319   1312297159   3665991051   2386741270   3321341267
  3881568768    314609568   3761589138    929983144   3225157052   1991202000    625430763    970830126
  3096086174   1861523717   2340389902   4081944119    366200832   1788209533   4185684842   3087459052
  3869960038   1728403802   1466627433   1348434827   1737398518   2380237304   3621665576   3666107518
  1327653849   2062024129   2492653130   2866691059   2807603361   2623773916   4098994980   1999408882
  1236890223   3714647287   2697038294    870962743   2925917255    668290510   3865899484   3884238226
  4162030797    397593823   3074894997   1376938030   3897377575     90555089    371111699    798779166
  4122328694   3302212298    440953839   3890118126   4188439845   1207820195   3108302480    433865537
  1454068557    943688357   2563178947   1052441552   1933028028   2793440062   1569907802    698731670
   150994654    745954631   1670303157   1129872823    623509634   4284860159   4220018466   3181195964
  2053026990   3134714308   1811897048   1263270488   3261229017    693937343   4210047001    260181505
  2245333285   3209602340    477265856   4257884291   1810791492   3078288894    990571058   2717985153
  4030823799    874878093    992875115   2784332034   2670726860   3582203667   1323608862   1101274122
   554562855   2865010996   2382912032   1349894973   1788159104   1223127482   2672423837    686175890
  1812310898   3676451128   4252172577   3924338245   3719238010   2897913754   3195828438   2173772163
   532103877   2238432922   3740578778   1639520128   2887864521   2532214012   4231555100   2664607010
  2745462664   3562462555   1881238946   3830545978    809652073   4270294874    844499211   3390404166
  2393217065    854658536   1524868730    558203770   1679764246    268194056   3978379806   1699454056
     6809701   3139419858   3360922122   3366557832   3176698835   1371810930   4183037533   2729911061
  3718850835   3659973969   3458383196    749047678   1267600570    284695244   1137557634   1674055862
   400656699   3272128848   3001256649   3365496610   4204616465    726635047    514624113   3846183332
  3885334515    520285121   2862108215   1331968508   1199458277   4035404553   1185967880    608608676
  3084553164    950823007   2390296213   3697765038    866037085   1105997006   4090590921   3250321873
  1956180986   1791399720   3579680335   1869543967   3648306682   2189964898   1635177990   3667735018
   152658965   3324427122   3014553279      4183996   2043132760   2591984970   3934341014   2237857016
  4232420050    788983718   3649463472     47089618   4041800206    202808918   2080538660   1620270544
  3020938925   1933018180   3834846835   4268029035   4084733764   3922145344   1782507437   2055238939
  1057955714   2908881547   3099939663   1116279972   3366220893     28981595   1286034989   3059125667
   223873997    816340778   2676033500   3660573409   2110300022   2378079040     68654424   1906443783
  1011849390   4175322359   2854568598   1398831799   2847265314   2165246197   1769716425   1346222911
  4165013454   2914710330   3715297138    412283632    982272780   1255606809     31839702   3757499853
  2919623334   1835227413    845798214    285604609    867603145   3943988402   3399937339   1700172159
  1903548190   3379984548   2732587853   1392799638   3784890367     80155865   2325896459   3977742332
