# Supplementary material for: The long-term effects of genomic selection: 2. Changes in allele frequencies of causal loci and new mutations
Source: Genetics. 2023 Jul 28;225(1):iyad141. doi: 10.1093/genetics/iyad141 (PMC10471209; doi:10.1093/genetics/iyad141)
Supplement: iyad141_Supplementary_Data [file iyad141_supplementary_data.zip › File_S6_GENETICS-2023-306366/SupplementalFile6/Replicate4/Seed_SimPhenotypes_Add_Dom.dat]

1946640535
