# Supplementary material for: The long-term effects of genomic selection: 2. Changes in allele frequencies of causal loci and new mutations
Source: Genetics. 2023 Jul 28;225(1):iyad141. doi: 10.1093/genetics/iyad141 (PMC10471209; doi:10.1093/genetics/iyad141)
Supplement: iyad141_Supplementary_Data [file iyad141_supplementary_data.zip › File_S6_GENETICS-2023-306366/SupplementalFile6/SimPhenotypes_Add.inp]

LineA_mrk_001.txt										#Input file with marker genotypes
LineA_data_001.txt										#Input file with pedigree
lm_mrk_001.txt											#Input file with map
1														#Selected generation number
100 100													#Number of sires and dams to be selected for the next generation
2000 Random No											#Nr. and distribution of QTL to be selected, overlap with SNPs Yes or No
4000													#Nr. of loci for potential mutations
2000 Uniform 100											#Nr. and distribution of SNPs to be selected
Yes No No												#Indicating whether simulating: additive effects, dominance effects, interaction effects
100 0 1 												#Percentage of loci with additive effects, average additive effect, standard deviation of additive effects
0.4														#Broad sense heritability
Gen0_Sires_QTL.txt Gen0_Sires_SNP.txt					#Outfile for sires with selected QTL and SNPs
Gen0_Dams_QTL.txt Gen0_Dams_SNP.txt						#Outfile for dams with selected QTL and SNPs
Gen0_Genotypes_Sires_SNP_QTL.txt Gen0_Genotypes_Dams_SNP_QTL.txt	#Outfiles for sires and dams with selected QTL and SNPs combined
Gen0_Sires_Dams_SNP.txt										#Outfile for sires and dams with selected SNPs
Gen0_Phenotypes.txt		 									#Outfile with phenotypes for all selected individuals
QTLeffects.txt											#Outfile with allele substitution effects for QTL
VarianceComponents.txt									#Outfile with variance components for phenotype simulation
		
